# Supplementary material for: Biodiversity loss reduces global terrestrial carbon storage
Source: Nat Commun. 2024 May 22;15:4354. doi: 10.1038/s41467-024-47872-7 (PMC11111688; doi:10.1038/s41467-024-47872-7)
Supplement: Supplementary file 4 — Supplementary Software 1 [file 41467_2024_47872_MOESM4_ESM.txt]

library(terra)
library(magrittr)

replace_zeros <- function(x) {
  terra::subst(x, 0.0, NA_real_)
}

outdir <- "./BILBI.data_10km/processed"
dir.create(outdir, showWarnings = FALSE, recursive = TRUE)

# Eco data
ecoout <- file.path(outdir, "eco.tif")
if (!file.exists(ecoout)) {
  rast("./BILBI.data_10km/eco/eco.flt") %>%
    replace_zeros() %>%
    writeRaster(ecoout)
}

# SSP 1 / RCP 2.6
fout1 <- file.path(outdir, "SSP1_RCP26_2050.tif")
if (!file.exists(fout1)) {
  rast("./BILBI.data_10km/LUH2_BII_2/SSP1_RCP26_2050/Mean_sumNN/Pglobal_SSP1_RCP26_2050_sumNN.flt") %>%
    replace_zeros() %>%
    writeRaster(fout1)
}
fout2 <- file.path(outdir, "SSP1_RCP26_2050_C.tif")
if (!file.exists(fout2)) {
rast("./BILBI.data_10km/LUH2_BII_2/SSP1_RCP26_2050/Mean_C/Pglobal_SSP1_RCP26_2050_C.flt") %>%
  replace_zeros() %>%
  writeRaster(fout2)
}

# SSP 5 / RCP 8.5
fout3 <- file.path(outdir, "SSP5_RCP85_2050.tif")
if (!file.exists(fout3)) {
  rast("./BILBI.data_10km/LUH2_BII_4/SSP5_RCP85_2050/Mean_sumNN/Pglobal_SSP5_RCP85_2050_sumNN.flt") %>%
    replace_zeros() %>%
    writeRaster(fout3)
}

fout4 <- file.path(outdir, "SSP5_RCP85_2050_C.tif")
if (!file.exists(fout4)) {
  rast("./BILBI.data_10km/LUH2_BII_4/SSP5_RCP85_2050/Mean_C/Pglobal_SSP5_RCP85_2050_C.flt") %>%
    replace_zeros() %>%
    writeRaster(fout4)
}
