# Supplementary material for: Biodiversity loss reduces global terrestrial carbon storage
Source: Nat Commun. 2024 May 22;15:4354. doi: 10.1038/s41467-024-47872-7 (PMC11111688; doi:10.1038/s41467-024-47872-7)
Supplement: Supplementary file 5 — Supplementary Software 2 [file 41467_2024_47872_MOESM5_ESM.txt]

library(ncdf4)
library(terra)
library(abind)

process_ncfile <- function(infile, outfile, eco, overwrite = FALSE) {
  if (!overwrite && file.exists(outfile)) {
    message(outfile, " already exists.")
    return(outfile)
  }
  stopifnot(file.exists(infile))
  nc_data <- nc_open(infile)
  on.exit(nc_close(nc_data), add = TRUE)
  
  lon <- ncvar_get(nc_data, "lon")
  lat <- ncvar_get(nc_data, "lat", verbose = F)
  t <- ncvar_get(nc_data, "time")
  
  #Read in cVeg data
  cVeg <- ncvar_get(nc_data, "cVeg")
  
  #See what value used for missing data
  fillvalue <- ncatt_get(nc_data, "cVeg", "_FillValue")
  
  #Replace fill values w/ NA
  cVeg[cVeg == fillvalue$value] <- NA
  
  #Update longitudes to be -180 to 180
  lon.2 <- ifelse(lon>180, lon-360, lon)
  #determine rows #where it turns negative
  neg <- which(lon.2<0)
  pos <- which(lon.2>=0)
  #seperate into two arrays
  c.Veg.neg <- cVeg[neg,,]
  c.Veg.pos <- cVeg[pos,,]
  #combine with new order
  cVeg.2 <- abind(c.Veg.neg, c.Veg.pos, along=1)
  
  ##Set to 2050
  t1<-as.integer(difftime("2050-1-1", "2006-1-1", units = "days"))
  t2<-as.integer(difftime("2050-12-31", "2006-1-1", units = "days"))
  # t>=t1 & t<=t2
  # which(t>=t1 & t<=t2)
  
  #Subset to all months in 2050
  cVeg.slice <- cVeg.2[,,which(t>=t1 & t<=t2)]
  #Take average biomass in 2050
  cVeg.slice <- apply(cVeg.slice, c(1,2), mean)
  
  
  #Plot as raster (note, check what actual projection should be!)
  r <- rast(t(cVeg.slice), extent = ext(min(lon.2), max(lon.2), min(lat), max(lat)), crs="epsg:4326")
  r <- flip(r, direction='vertical')
  
  # We will need to transpose and flip to orient the data correctly. The best way to figure this out is through trial and error, but remember that most netCDF files record spatial data from the bottom left corner.
  
  ###Load soil data for soil analysis (uncomment to run)####
  # load("csoil26.RData")
  #csoil26 <- rast(csoil26, crs="epsg:4326")
  # r <- r+csoil26
  
  #Resample data to match eco resolution using bilinear interpolation
  r2 <- resample(r, eco, method="bilinear")
  
  writeRaster(r2, outfile, overwrite = overwrite)
  return(outfile)
}

eco <- rast("./BILBI.data_10km/processed/eco.tif")

process_ncfile(
  "./cVeg.IPSL/cVeg_Lmon_IPSL-CM5A-MR_rcp26_r1i1p1_200601-210012.nc",
  "./BILBI.data_10km/processed/veg_rcp26.tif",
  eco
)

process_ncfile(
  "./cVeg.IPSL/cVeg_Lmon_IPSL-CM5A-MR_rcp85_r1i1p1_200601-210012.nc",
  "./BILBI.data_10km/processed/veg_rcp85.tif",
  eco
)
