# Supplementary material for: Biodiversity loss reduces global terrestrial carbon storage
Source: Nat Commun. 2024 May 22;15:4354. doi: 10.1038/s41467-024-47872-7 (PMC11111688; doi:10.1038/s41467-024-47872-7)
Supplement: Supplementary file 6 — Supplementary Software 3 [file 41467_2024_47872_MOESM6_ESM.txt]

###Script to estimate C loss with confidence intervals for a range of z values

library(terra) # package for raster manipulation
library(ggplot2) # package for plotting
library(tidyverse)
library(abind)
library(scico)
library(tmap)
library(RColorBrewer)

z.val <- seq(.1,.65,.05)
#z.val <- .25

# If TRUE, only run for CONUS (e.g., for quick tests).
# If FALSE, run globally.
conus <- FALSE

# NOTE: All of these TIF files are generated by 01-process-rasters.R

# Ecoregions. Common to entire script.
eco <- rast("./BILBI.data_10km/processed/eco.tif")

####SSP1/RCP2.6####
#############Data setup outside of loop
## Habitat remaining, and sample cell similarity
SSP1.RCP26.2050 <- rast("./BILBI.data_10km/processed/SSP1_RCP26_2050.tif")
SSP1.RCP26.2050.C <- rast("./BILBI.data_10km/processed/SSP1_RCP26_2050_C.tif")

# Load vegetation model data
# NOTE: This file is generated by 02-process-netcdf.R
r2 <- rast("./BILBI.data_10km/processed/veg_rcp26.tif")

if (conus) {
  ## Bounding box for US
  US_bbox <- raster::bbox(matrix(c(-171.791110603, -66.96466, 71.3577635769,18.91619), nrow=2, byrow = TRUE))
  
  ##subset to small area to test work
  eco <- raster::crop(eco, US_bbox)
  SSP1.RCP26.2050 <- raster::crop(SSP1.RCP26.2050, US_bbox)
  SSP1.RCP26.2050.C <- raster::crop(SSP1.RCP26.2050.C, US_bbox)
  r2 <- raster::crop(r2, US_bbox)
}

##Calculate area of ecoregions
a <- cellSize(eco, mask = TRUE)

##################### Loop
##Create blank dataframe for results
dat <- setNames(data.frame(matrix(ncol = 5, nrow = length(z.val))), c("scen", "z", "s.low","s","s.high"))

for (j in 1:length(z.val)) {
  ##set z value
  z <-z.val[j]
  ##raster math
  weight <- 1/SSP1.RCP26.2050
  numerator <- weight*log(SSP1.RCP26.2050.C^z)
  num.sum <- zonal(numerator,eco, fun='sum', na.rm=TRUE)
  denom.sum <- zonal(weight, eco, fun='sum',na.rm=TRUE)
  
  zone <- num.sum[,1]
  pct.change <- exp(num.sum/denom.sum)
  pct.change <- cbind(zone,pct.change[,2])
  
  pct.map <- subst(eco, from=pct.change[,1], to=pct.change[,2])
  
  
  ##Calculate percent change in biomass
  biomass <- (pct.map)^.26
  biomass.low <-(pct.map)^.16
  biomass.high <- (pct.map)^.37
  
  ##Calculate actual change in biomass
  biomass.actual.avg <- (1-biomass) * r2
  plot(biomass.actual.avg)
  biomass.actual.low<- (1-biomass.low) * r2
  plot(biomass.actual.low)
  biomass.actual.high <- (1-biomass.high) * r2
  plot(biomass.actual.high)
  
  ##Multiply area by biomass value to change from kg/m2 to kg
  biomass.avg.kg <- biomass.actual.avg * a 
  biomass.low.kg <- biomass.actual.low * a 
  biomass.high.kg <- biomass.actual.high * a
  
  ##Aggregate by ecoregion
  C.ag.eco <- zonal(biomass.avg.kg, eco, fun="sum", na.rm=TRUE)
  s <- sum(C.ag.eco[,2], na.rm = TRUE)* 1.0E-12
  C.ag.eco.low <- zonal(biomass.low.kg, eco, fun="sum", na.rm=TRUE)
  s.low <- sum(C.ag.eco.low[,2], na.rm=TRUE)* 1.0E-12
  C.ag.eco.high <- zonal(biomass.high.kg, eco, fun="sum", na.rm=TRUE)
  s.high <- sum(C.ag.eco.high[,2], na.rm=TRUE)* 1.0E-12
  
  ##Update table
  dat[j,1] <- "SSP1.RCP26"
  dat[j,2] <-z
  dat[j,3] <- s.low
  dat[j,4] <-s
  dat[j,5] <-s.high
  
  ##create maps 
  #turn into plant loss and biomass loss
  pct.map.loss <- (1-pct.map)*100
  biomass.loss <- (1-biomass)*100
  biomass.loss.high <- (1-biomass.high)*100
  biomass.loss.low <- (1-biomass.low)*100
  
  if(z==.25){
    ##Save raster files
    writeRaster(pct.map.loss, paste0("./outputs/SSP1RCP26.pct_map_loss.z.",z,".tif"))
    writeRaster(biomass.loss, paste0("./outputs/SSP1RCP26.biomass.loss.z.",z,".tif"))
    writeRaster(biomass.actual.avg, paste0("./outputs/SSP1RCP26.biomass.actual.z.",z,".tif")) 
  }
  
  if(z==.1){
    ##Save raster files
    writeRaster(pct.map.loss, paste0("./outputs/SSP1RCP26.pct_map_loss.z.",z,".tif"))
    writeRaster(biomass.loss.low, paste0("./outputs/SSP1RCP26.biomass.loss.low.z.",z,".tif"))
    writeRaster(biomass.actual.low, paste0("./outputs/SSP1RCP26.biomass.actual.low.z.",z,".tif")) 
  }
  
  if(z==.65){
    ##Save raster files
    writeRaster(pct.map.loss, paste0("./outputs/SSP1RCP26.pct_map_loss.z.",z,".tif"))
    writeRaster(biomass.loss.high, paste0("./outputs/SSP1RCP26.biomass.loss.high.z.",z,".tif"))
    writeRaster(biomass.actual.high, paste0("./outputs/SSP1RCP26.biomass.actual.high.z.",z,".tif")) 
  }
  
  ##Create maps for z=0.25
  if(z==.25){

    ####summary stats####
    minmax.plant.sp.loss <- minmax(pct.map.loss)
    minmax.biomass.loss <- minmax(biomass.loss)

    ##average ecoregion value
    plant.loss.eco <- zonal(pct.map.loss,eco, fun="mean",na.rm=TRUE)
    mean.plant.loss <- mean(plant.loss.eco[,2], na.rm=TRUE)
    biomass.loss.eco <- zonal(biomass.loss,eco, fun="mean",na.rm=TRUE)
    mean.biomass.loss <- mean(biomass.loss.eco[,2], na.rm=TRUE)
    summary.stats <- list(minmax.plant.sp.loss,minmax.biomass.loss, mean.plant.loss, mean.biomass.loss)
    saveRDS(summary.stats, file="./outputs/SSP1RCP26.summary.stats.RDS")
  }
  
  
}

##save file
write.csv(dat,"SSP1RCP26.C.outputs.csv")
# write.csv(dat,"SOIL.SSP1RCP26.C.outputs.csv")

#################################################################
#####SSP5.RCP85####
##Load ecoregions, habitat remaining, and sample cell similarity
SSP5.RCP85.2050 <- rast("./BILBI.data_10km/processed/SSP5_RCP85_2050.tif")
SSP5.RCP85.2050.C <- rast("./BILBI.data_10km/processed/SSP5_RCP85_2050_C.tif")

#Resample data to match eco resolution using bilinear interpolation
r2 <- rast("./BILBI.data_10km/processed/veg_rcp85.tif")

##################### Loop
##Create blank dataframe for results
dat.2 <- setNames(data.frame(matrix(ncol = 5, nrow = length(z.val))), c("scen", "z", "s.low","s","s.high"))

for (j in 1:length(z.val)) {
  ##set z value
  z <-z.val[j]
  ##raster math
  weight <- 1/SSP5.RCP85.2050
  numerator <- weight*log(SSP5.RCP85.2050.C^z)
  num.sum <- zonal(numerator,eco, fun='sum', na.rm=TRUE)
  denom.sum <- zonal(weight, eco, fun='sum',na.rm=TRUE)
  
  zone <- num.sum[,1]
  pct.change <- exp(num.sum/denom.sum)
  pct.change <- cbind(zone,pct.change[,2])
  
  pct.map <- subst(eco, from=pct.change[,1], to=pct.change[,2])
  
  
  ##Calculate percent change in biomass
  biomass <- (pct.map)^.26
  biomass.low <-(pct.map)^.16
  biomass.high <- (pct.map)^.37
  
  ##Calculate actual change in biomass
  biomass.actual.avg <- (1-biomass) * r2
  plot(biomass.actual.avg)
  biomass.actual.low<- (1-biomass.low) * r2
  plot(biomass.actual.low)
  biomass.actual.high <- (1-biomass.high) * r2
  plot(biomass.actual.high)
  
  ##Multiply area by biomass value to change from kg/m2 to kg
  biomass.avg.kg <- biomass.actual.avg * a 
  biomass.low.kg <- biomass.actual.low * a 
  biomass.high.kg <- biomass.actual.high * a 
  
  ##Aggregate by ecoregion
  C.ag.eco <- zonal(biomass.avg.kg, eco, fun="sum", na.rm=TRUE)
  s <- sum(C.ag.eco[,2], na.rm=TRUE)* 1.0E-12
  C.ag.eco.low <- zonal(biomass.low.kg, eco, fun="sum", na.rm=TRUE)
  s.low <- sum(C.ag.eco.low[,2], na.rm=TRUE)* 1.0E-12
  C.ag.eco.high <- zonal(biomass.high.kg, eco, fun="sum", na.rm=TRUE)
  s.high <- sum(C.ag.eco.high[,2], na.rm=TRUE)* 1.0E-12
  
  ##Update table
  dat.2[j,1] <- "SSP5.RCP85"
  dat.2[j,2] <-z
  dat.2[j,3] <- s.low
  dat.2[j,4] <-s
  dat.2[j,5] <-s.high
  
  ##create maps 
  #turn into plant loss and biomass loss
  pct.map.loss <- (1-pct.map)*100
  biomass.loss <- (1-biomass)*100
  biomass.loss.high <- (1-biomass.high)*100
  biomass.loss.low <- (1-biomass.low)*100
  
  if(z==.25){
    ##Save raster files
    writeRaster(pct.map.loss, paste0("./outputs/SSP5RCP85.pct_map_loss.z.",z,".tif"))
    writeRaster(biomass.loss, paste0("./outputs/SSP5RCP85.biomass.loss.z.",z,".tif"))
    writeRaster(biomass.actual.avg, paste0("./outputs/SSP5RCP85.biomass.actual.z.",z,".tif"))
  }
  
  if(z==.1){
    ##Save raster files
    writeRaster(pct.map.loss, paste0("./outputs/SSP5RCP85.pct_map_loss.z.",z,".tif"))
    writeRaster(biomass.loss.low, paste0("./outputs/SSP5RCP85.biomass.loss.low.z.",z,".tif"))
    writeRaster(biomass.actual.low, paste0("./outputs/SSP5RCP85.biomass.actual.low.z.",z,".tif"))
  }
  
  if(z==.65){
    ##Save raster files
    writeRaster(pct.map.loss, paste0("./outputs/SSP5RCP85.pct_map_loss.z.",z,".tif"))
    writeRaster(biomass.loss.high, paste0("./outputs/SSP5RCP85.biomass.loss.high.z.",z,".tif"))
    writeRaster(biomass.actual.high, paste0("./outputs/SSP5RCP85.biomass.actual.high.z.",z,".tif"))
  }
  
  ##Create maps for z=0.25
  if(z==.25){
    
    ####summary stats####
    minmax.plant.sp.loss <- minmax(pct.map.loss)
    minmax.biomass.loss <- minmax(biomass.loss)
    
    ##average ecoregion value
    plant.loss.eco <- zonal(pct.map.loss,eco, fun="mean",na.rm=TRUE)
    mean.plant.loss <- mean(plant.loss.eco[,2], na.rm=TRUE)
    biomass.loss.eco <- zonal(biomass.loss,eco, fun="mean",na.rm=TRUE)
    mean.biomass.loss <- mean(biomass.loss.eco[,2], na.rm=TRUE)
    summary.stats <- list(minmax.plant.sp.loss,minmax.biomass.loss, mean.plant.loss, mean.biomass.loss)
    saveRDS(summary.stats, file="./outputs/SSP5RCP85.summary.stats.RDS")
  }
}

##save file
write.csv(dat.2,"SSP5RCP85.C.outputs.csv")
# write.csv(dat.2,"SOIL.SSP5RCP85.C.outputs.csv")

###########################################
####Create graphs####
dat <- dat %>% 
  mutate(
    scen="Global sustainability"
  ) 
dat.2 <- dat.2 %>% 
  mutate(
    scen="Fossil-fueled development"
  )

dat3 <- rbind(dat, dat.2) %>% 
  rename(Scenario = scen)

pdf("./graphs/C.loss.uncertainty.PDF", width = 6, height = 4)
ggplot(dat3)+
  geom_point(aes(x=z, y=s,color=Scenario))+
  geom_errorbar(aes(x=z, ymin=s.low, ymax=s.high, color=Scenario))+
  xlab("Z value")+
  ylab("Carbon loss (Gtons)")+
  theme_bw()+
  theme(panel.grid = element_blank())+
  scale_color_brewer(palette="Paired")
dev.off()
