# Supplementary material for: Biodiversity loss reduces global terrestrial carbon storage
Source: Nat Commun. 2024 May 22;15:4354. doi: 10.1038/s41467-024-47872-7 (PMC11111688; doi:10.1038/s41467-024-47872-7)
Supplement: Supplementary file 7 — Supplementary Software 4 [file 41467_2024_47872_MOESM7_ESM.txt]

library(terra) # package for raster manipulation
library(scico)
library(tmap)
library(RColorBrewer)
library(stars)


pct.map.loss.1 <- read_stars("./outputs/SSP1RCP26.pct_map_loss.tif")
biomass.loss.1 <- read_stars("./outputs/SSP1RCP26.biomass.loss.tif")
biomass.actual.avg.1 <- read_stars("./outputs/SSP1RCP26.biomass.actual.tif")

pct.map.loss.2 <- read_stars("./outputs/SSP5RCP85.pct_map_loss.tif")
biomass.loss.2 <- read_stars("./outputs/SSP5RCP85.biomass.loss.tif")
biomass.actual.avg.2 <- read_stars("./outputs/SSP5RCP85.biomass.actual.tif")


#Plot SSP1 RCP2.5
map <- tm_shape(pct.map.loss.1)+
  tm_raster(breaks=seq(-10,50,5), style="cont",palette = scico(n=100,palette="lajolla", direction=-1), title = "Plant species loss (%)") +
  tm_layout(legend.outside = TRUE, main.title="A")+
  tm_grid(lines=FALSE);map
tmap_save(map,"./graphs/SSP1RCP26.plant.loss.z.png",dpi=600)

map2 <- tm_shape(biomass.loss.1)+
  tm_raster(breaks=seq(-5.,20,5), style="cont",palette = scico(n=100,palette="lajolla", direction=-1), title = "Biomass loss (%)") +
  tm_layout(legend.outside = TRUE, main.title="A")+
  tm_grid(lines=FALSE);map2
tmap_save(map2,"./graphs/SSP1RCP26.biomass.loss.png",dpi=600)

map3 <- tm_shape(biomass.actual.avg.1)+
  tm_raster(breaks=seq(0.,4,.25), style="cont",palette = scico(n=100,palette="lajolla", direction=-1), title = "Carbon loss (kg/m2)") +
  tm_layout(legend.outside = TRUE, main.title="A")+
  tm_grid(lines=FALSE);map3
tmap_save(map3,"./graphs/SSP1RCP26.C.loss.png",dpi=600)


#Plot SSP5 RCP8.5
map4 <- tm_shape(pct.map.loss.2)+
  tm_raster(breaks=seq(-10.,50,5), style="cont",palette = scico(n=100,palette="lajolla", direction=-1), title = "Plant species loss (%)") +
  tm_layout(legend.outside = TRUE, main.title="B")+
  tm_grid(lines=FALSE);map4
tmap_save(map,"./graphs/SSP5RCP85.plant.loss.z.png",dpi=600)

map5 <- tm_shape(biomass.loss.2)+
  tm_raster(breaks=seq(-5.,20,5), style="cont",palette = scico(n=100,palette="lajolla", direction=-1), title = "Biomass loss (%)") +
  tm_layout(legend.outside = TRUE, main.title="B")+
  tm_grid(lines=FALSE);map5
tmap_save(map2,"./graphs/SSP5RCP85.biomass.loss.png",dpi=600)

map6 <- tm_shape(biomass.actual.avg.2)+
  tm_raster(breaks=seq(0.,4,.25), style="cont",palette = scico(n=100,palette="lajolla", direction=-1), title = "Carbon loss (kg/m2)") +
  tm_layout(legend.outside = TRUE, main.title="B")+
  tm_grid(lines=FALSE);map6
tmap_save(map3,"./graphs/SSP5RCP85.C.loss.z.png",dpi=600)

##arrange and save multi-plots
plant.sp.loss <- tmap_arrange(map, map4)
tmap_save(plant.sp.loss, "./graphs/plant.loss.png", dpi = 600)

biomass.loss <- tmap_arrange(map2, map5)
tmap_save(biomass.loss, "./graphs/biomass.loss.png", dpi = 600)

biomass.loss.actual <- tmap_arrange(map3, map6)
tmap_save(biomass.loss.actual, "./graphs/biomass.loss.actual.png", dpi = 600)
