# Supplementary material for: Biodiversity loss reduces global terrestrial carbon storage
Source: Nat Commun. 2024 May 22;15:4354. doi: 10.1038/s41467-024-47872-7 (PMC11111688; doi:10.1038/s41467-024-47872-7)
Supplement: Supplementary file 8 — Supplementary Software 5 [file 41467_2024_47872_MOESM8_ESM.txt]

library(ncdf4) # package for netcdf manipulation
library(terra) # package for raster manipulation
library(ggplot2) # package for plotting
library(tidyverse)
library(abind)
library(scico)
library(tmap)
library(scatterplot3d)
library(RColorBrewer)
library(gridExtra)

####Look into size vs. C storage####
#plant persistence by ecoregion as data frame
##Run first section separately for both scenarios. 
plantp <- zonal(pct.map,eco,fun="mean")
#Calculate area of each ecorgion
eco.a <- zonal(a,eco,fun="sum")

#Turn zonal stats into dataframes
plantp2 <- as.data.frame(plantp) %>% 
  rename(pp=eco.1)
cc <- as.data.frame(C.ag.eco) %>% 
  rename(c=eco.1)
ecoar <- as.data.frame(eco.a) %>% 
  rename(a=area) |> 
  mutate(a=a*1E-6)

#Make one dataframe with all ecoregion data (area, plant persistence, C storage)
pc <- full_join(plantp2,cc, by="eco") %>% 
  full_join(.,ecoar, by="eco") %>% 
  full_join(.,cclow, by="eco") %>% 
  full_join(.,cchigh, by="eco")

ggplot(pc,aes(x=a,y=c))+
  geom_point(aes(color=pp))

#Group by percent plant loss
csums <- pc %>% 
  filter(!is.na(pp)) %>% 
  mutate(pp.cat=ifelse(pp<.6,"<60",ifelse(
    pp<.7 & pp>=.6,"60-70",ifelse(
      pp<.8 & pp>=.7,"70-80",ifelse(
        pp<.9 & pp>=.8,"80-90",">90")
    )))) %>% 
  group_by(pp.cat) %>% 
  #sum total C loss at each plant persistence level 
  summarize_at(c("c","cl","ch"),sum) %>% 
  mutate(c=c*1.0E-12,
         cl=cl*1.0E-12,
         ch=ch*1.0E-12) %>% 
  #Create order column for bar plot
  mutate(order=ifelse(pp.cat=="<60",1,ifelse(
    pp.cat=="60-70",2,ifelse(
      pp.cat=="70-80",3,ifelse(
        pp.cat=="80-90",4,5
      )))))


#save RCP8.5 specific data
# pc85 <- pc
# csums85 <- csums
# save(pc85, csums85, file="csums85.RData")

#save RCP2.6 specific data
# pc26 <- pc
# csums26 <- csums
# save(pc26, csums26, file="csums26.RData")

load("csums85.RData")
load("csums26.RData")

pc26 <- pc26 %>% 
  mutate(scen="Global sustainability",
         c=c*1.0E-12,
         cl=cl*1.0E-12,
         ch=ch*1.0E-12,
         pp=(1-pp)*100,
         pp=ifelse(pp<0,0,pp))
pc85 <- pc85 %>% 
  mutate(scen="Fossil-fueled development",
         c=c*1.0E-12,
         cl=cl*1.0E-12,
         ch=ch*1.0E-12,
         pp=(1-pp)*100,
         pp=ifelse(pp<0,0,pp))

# Looking at accumulation
p1 <- pc26 %>%
  group_by(pp_bin = cut(pp, c(0, 10, 20, 30, Inf))) %>%
  filter(!is.na(pp_bin)) %>%
  # arrange(desc(a), .by_group = TRUE) %>%
  arrange(a, .by_group = TRUE) %>%
  mutate(cuma = cumsum(a), cumc = cumsum(c)) %>%
  ggplot() +
  aes(x = cuma, y = cumc, color = pp_bin) +
  geom_line()+
  xlab("Cumulative ecoregion area (km2)")+
  ylab("Cumulative carbon loss")+
  theme_bw()+
  labs(color="Plant species loss (%)")+
  ggtitle("A")

p2 <- pc85 %>%
  group_by(pp_bin = cut(pp, c(0, 10, 20,30, Inf))) %>%
  filter(!is.na(pp_bin)) %>%
  # arrange(desc(a), .by_group = TRUE) %>%
  arrange(a, .by_group = TRUE) %>%
  mutate(cuma = cumsum(a), cumc = cumsum(c)) %>%
  ggplot() +
  aes(x = cuma, y = cumc, color = pp_bin) +
  geom_line()+
  xlab("Cumulative ecoregion area (km2)")+
  ylab("Cumulative carbon loss")+
  theme_bw()+
  labs(color="Plant species loss (%)")+
  ggtitle("B")

pdf("C.loss.by.accum.size.3 groups.PDF", width = 7, height = 8)
grid.arrange(p1, p2, nrow=2)  
dev.off()

##Combined figure
pc26.sum <- p1 <- pc26 %>%
  group_by(pp_bin = cut(pp, c(0, 10, 20, 30, Inf))) %>%
  filter(!is.na(pp_bin)) %>%
  # arrange(desc(a), .by_group = TRUE) %>%
  arrange(a, .by_group = TRUE) %>%
  mutate(cuma = cumsum(a), cumc = cumsum(c))
pc85.sum <- pc85 %>%
  group_by(pp_bin = cut(pp, c(0, 10, 20,30, Inf))) %>%
  filter(!is.na(pp_bin)) %>%
  # arrange(desc(a), .by_group = TRUE) %>%
  arrange(a, .by_group = TRUE) %>%
  mutate(cuma = cumsum(a), cumc = cumsum(c))

both <- rbind(pc26.sum, pc85.sum)
p3 <- both %>%
  ggplot() +
  aes(x = cuma, y = cumc, color = pp_bin, linetype=scen) +
  geom_line()+
  xlab("Cumulative ecoregion area (km2)")+
  ylab("Cumulative carbon loss")+
  theme_bw()+
  labs(color="Plant species loss (%)", linetype="Scenario")
p3
pdf("C.loss.by.accum.size.combined.PDF", width = 7, height = 4)
p3
dev.off()
