# Supplementary material for: Biodiversity loss reduces global terrestrial carbon storage
Source: Nat Commun. 2024 May 22;15:4354. doi: 10.1038/s41467-024-47872-7 (PMC11111688; doi:10.1038/s41467-024-47872-7)
Supplement: Supplementary file 9 — Supplementary Software 6 [file 41467_2024_47872_MOESM9_ESM.txt]

library(raster) # package for raster manipulation
library(rgdal) # package for geospatial analysis
library(ggplot2) # package for plotting
library(tidyverse)
library(ncdf4) # package for netcdf manipulation
library(abind)

#set working directory to shared folder
setwd("/nfs/diversityecofunction-data/")
rasterOptions(tmpdir = "/nfs/diversityecofunction-data/tmp")

#########
####Create map to mask specific soil types####
##Load soil map
soil <- raster("./csoil.IPSL/TAXNWRB_250m_ll.tif")
# install.packages("terra")
terra::describe("./csoil.IPSL/TAXNWRB_250m_ll.tif")  # <-- Gives you some metadata

#Load soil class key
soil.key <- read.csv("./csoil.IPSL/soil.class.key.csv")

##Set Gleysols, Histosols, Cryosols to NA in raster
soil.key.2 <- soil.key %>% 
  filter(name2=="Gleysols"|
      name2=="Histosols"|
      name2=="Cryosols",
    )
soil.2 <- soil
soil.2[soil.2 %in% soil.key.2$MINIMUM] <-NA
save(soil.2,file="soil.mask.RData")
plot(soil.2)

##Read in RCP8.5 netcdf
nc_data <- nc_open('./csoil.IPSL/cSoil_Lmon_IPSL-CM5A-MR_rcp85_r1i1p1_200601-210012.nc')
# Save the print(nc) dump to a text file
{
  sink('./csoil.IPSL/cSoil_Lmon_IPSL-CM5A-MR_rcp85_r1i1p1_200601-210012.metadata.txt')
  print(nc_data)
  sink()
}

##Save lat, lon, time dimensions
lon <- ncvar_get(nc_data, "lon")
lat <- ncvar_get(nc_data, "lat", verbose = F)
t <- ncvar_get(nc_data, "time")

###########
####RCP85####

#Read in cSoil data
cSoil <- ncvar_get(nc_data, "cSoil")

#See what value used for missing data
fillvalue <- ncatt_get(nc_data, "cSoil", "_FillValue")

#Done reading data, can close netCDF file
nc_close(nc_data) 

#Replace fill values w/ NA
cSoil[cSoil == fillvalue$value] <- NA

#Update longitudes to be -180 to 180
lon.2 <- ifelse(lon>180, lon-360, lon)
#determine rows #where it turns negative
neg <- which(lon.2<0)
pos <- which(lon.2>=0)
#seperate into two arrays
c.Soil.neg <- cSoil[neg,,]
c.Soil.pos <- cSoil[pos,,]
#combine with new order
cSoil.2 <- abind(c.Soil.neg, c.Soil.pos, along=1)

##Set to 2050
t1<-as.integer(difftime("2050-1-1", "2006-1-1", units = "days"))
t2<-as.integer(difftime("2050-12-31", "2006-1-1", units = "days"))
t>=t1 & t<=t2
which(t>=t1 & t<=t2)

#Subset to all months in 2050
cSoil.slice <- cSoil.2[,,which(t>=t1 & t<=t2)]
#Take average biomass in 2050
cSoil.slice <- apply(cSoil.slice, c(1,2), mean)


#Plot as raster (note, check what actual projection should be!)
r <- raster(t(cSoil.slice), xmn=min(lon.2), xmx=max(lon.2), ymn=min(lat), ymx=max(lat), crs=CRS("+proj=longlat +ellps=WGS84 +datum=WGS84 +no_defs"))

#We will need to transpose and flip to orient the data correctly. The best way to figure this out is through trial and error, but remember that most netCDF files record spatial data from the bottom left corner.
r <- flip(r, direction='y')

##Need to resample soil.2 to align with r
soil.3 <- resample(soil.2,r, method="ngb")
save(soil.3,file="soil.3.RData")

##Mask out soil types
csoil85 <- mask(r,soil.3)
save(csoil85,file="csoil85.RData")

#####################
####RCP2.6####

##Read in RCP2.6 netcdf
nc_data <- nc_open('./csoil.IPSL/cSoil_Lmon_IPSL-CM5A-MR_rcp26_r1i1p1_200601-210012.nc')
# Save the print(nc) dump to a text file
{
  sink('./csoil.IPSL/cSoil_Lmon_IPSL-CM5A-MR_rcp26_r1i1p1_200601-210012.metadata.txt')
  print(nc_data)
  sink()
}

##Save lat, lon, time dimensions
lon <- ncvar_get(nc_data, "lon")
lat <- ncvar_get(nc_data, "lat", verbose = F)
t <- ncvar_get(nc_data, "time")


#Read in cSoil data
cSoil <- ncvar_get(nc_data, "cSoil")

#See what value used for missing data
fillvalue <- ncatt_get(nc_data, "cSoil", "_FillValue")

#Done reading data, can close netCDF file
nc_close(nc_data) 

#Replace fill values w/ NA
cSoil[cSoil == fillvalue$value] <- NA

#Update longitudes to be -180 to 180
lon.2 <- ifelse(lon>180, lon-360, lon)
#determine rows #where it turns negative
neg <- which(lon.2<0)
pos <- which(lon.2>=0)
#seperate into two arrays
c.Soil.neg <- cSoil[neg,,]
c.Soil.pos <- cSoil[pos,,]
#combine with new order
cSoil.2 <- abind(c.Soil.neg, c.Soil.pos, along=1)

##Set to 2050
t1<-as.integer(difftime("2050-1-1", "2006-1-1", units = "days"))
t2<-as.integer(difftime("2050-12-31", "2006-1-1", units = "days"))
t>=t1 & t<=t2
which(t>=t1 & t<=t2)

#Subset to all months in 2050
cSoil.slice <- cSoil.2[,,which(t>=t1 & t<=t2)]
#Take average biomass in 2050
cSoil.slice <- apply(cSoil.slice, c(1,2), mean)


#Plot as raster (note, check what actual projection should be!)
r <- raster(t(cSoil.slice), xmn=min(lon.2), xmx=max(lon.2), ymn=min(lat), ymx=max(lat), crs=CRS("+proj=longlat +ellps=WGS84 +datum=WGS84 +no_defs"))

#We will need to transpose and flip to orient the data correctly. The best way to figure this out is through trial and error, but remember that most netCDF files record spatial data from the bottom left corner.
r <- flip(r, direction='y')

##Mask out soil types
csoil26 <- mask(r,soil.3)
save(csoil26,file="csoil26.RData")
