# Supplementary material for: Biodiversity loss reduces global terrestrial carbon storage
Source: Nat Commun. 2024 May 22;15:4354. doi: 10.1038/s41467-024-47872-7 (PMC11111688; doi:10.1038/s41467-024-47872-7)
Supplement: Supplementary file 10 — Source Data [file 41467_2024_47872_MOESM10_ESM.xlsx]

## Sheet: Figure 4
Figure 4 - Carbon loss by ecoregion area
Ecoregion	Plant species loss	Carbon Loss	Ecoregion area (km2)	Scenario
10101	-2.70349	NA	2482.44	Global sustainability
10102	8.39841	3.5663e+08	8969.6	Global sustainability
10103	6.02239	9.65366e+08	3141.8	Global sustainability
10104	15.6149	1.04028e+10	8840.2	Global sustainability
10105	10.2262	1.26016e+11	171211	Global sustainability
10106	10.2413	9.75216e+09	28912.8	Global sustainability
10107	9.45718	1.27226e+10	16571.9	Global sustainability
10108	5.55815	9.72076e+08	2709.34	Global sustainability
10109	37.3644	NA	19.7399	Global sustainability
10110	12.0014	NA	2318.08	Global sustainability
10111	8.73508	1.60211e+10	37388.8	Global sustainability
10112	13.7857	9.44985e+09	12091.7	Global sustainability
10113	14.787	NA	14436.1	Global sustainability
10115	8.76392	9.91166e+10	135024	Global sustainability
10116	10.811	2.15501e+10	23250.5	Global sustainability
10117	16.3734	1.87068e+09	32616.7	Global sustainability
10118	11.1844	1.90805e+10	20241.2	Global sustainability
10119	11.4441	NA	40835.1	Global sustainability
10120	11.8329	7.03903e+10	77675	Global sustainability
10121	11.2625	7.53339e+10	99975	Global sustainability
10122	10.3087	9.01393e+10	122454	Global sustainability
10123	6.97704	6.62241e+10	122844	Global sustainability
10124	10.7975	6.87762e+10	75495.1	Global sustainability
10125	8.76688	2.21858e+08	5064.02	Global sustainability
10126	13.6194	NA	14056.4	Global sustainability
10127	11.0129	1.33708e+10	21877.1	Global sustainability
10128	7.40635	4.1079e+10	80801.4	Global sustainability
10201	17.5244	2.69828e+10	41762.5	Global sustainability
10202	19.8085	NA	4555.73	Global sustainability
10203	17.205	6.09952e+08	10996.9	Global sustainability
10204	15.2333	5.06035e+07	34371.1	Global sustainability
10401	18.1335	NA	893.355	Global sustainability
10402	19.7924	2.08817e+10	221354	Global sustainability
10403	17.0318	2.07138e+09	12098.2	Global sustainability
10404	17.8535	5.58582e+09	14987.3	Global sustainability
10405	21.1187	4.11458e+10	83998.8	Global sustainability
10406	22.1292	22474438488	31735.2	Global sustainability
10407	18.1981	4.63446e+08	1744.99	Global sustainability
10408	18.4066	4.9029e+09	12774.4	Global sustainability
10409	23.9767	1.00713e+11	272031	Global sustainability
10410	21.5344	2.60436e+09	11722.8	Global sustainability
10411	19.2074	8.33283e+09	18664.8	Global sustainability
10412	19.5017	1.08887e+10	18163.9	Global sustainability
10413	19.2788	1.2832e+10	31350.4	Global sustainability
10414	18.0714	1.0903e+09	6237.47	Global sustainability
10701	18.675	9.45499e+09	157915	Global sustainability
10702	16.4325	9.33179e+09	341627	Global sustainability
10703	18.4638	5.27444e+09	116096	Global sustainability
10704	14.6874	2.05917e+09	358413	Global sustainability
10705	19.0573	3.66796e+09	128068	Global sustainability
10706	17.0579	2.94341e+09	347932	Global sustainability
10707	9.43202	7.75245e+08	459476	Global sustainability
10708	12.7893	1.60551e+10	27109.2	Global sustainability
10709	8.82156	3.28483e+08	224866	Global sustainability
10801	16.296	6.40969e+09	53273.3	Global sustainability
10802	11.1152	4.19999e+08	253515	Global sustainability
10803	20.4914	1.64792e+10	321998	Global sustainability
11001	31.5055	1.0966e+10	11996.7	Global sustainability
11002	17.7243	1.89005e+10	15508	Global sustainability
11003	24.1839	1.03305e+10	40305.2	Global sustainability
11101	28.7053	NA	933.268	Global sustainability
11201	23.8532	9.34332e+08	137323	Global sustainability
11202	27.2845	2.11124e+09	115686	Global sustainability
11203	27.2018	9.73302e+08	61373.6	Global sustainability
11204	23.2861	5.30393e+08	10488.4	Global sustainability
11205	22.8322	3.05325e+08	15345.6	Global sustainability
11206	29.6627	2.21559e+09	23821.1	Global sustainability
11207	24.0745	4.56239e+09	197877	Global sustainability
11208	24.3033	5.93554e+09	28730.4	Global sustainability
11209	17.9292	1.05828e+09	169038	Global sustainability
11210	23.933	2.19485e+09	46026.3	Global sustainability
11301	11.5309	2.54525e+07	90489.2	Global sustainability
11302	29.8565	1.90635e+08	281036	Global sustainability
11303	17.0731	5.1018e+07	155533	Global sustainability
11304	17.0765	5.06285e+08	820789	Global sustainability
11305	27.4572	5.25393e+08	423738	Global sustainability
11306	28.7879	4.56475e+08	195065	Global sustainability
11307	13.4504	5.89676e+07	179337	Global sustainability
11308	18.5749	4.16889e+08	583384	Global sustainability
11309	24.541	5.62102e+08	376478	Global sustainability
11310	20.3362	3.01778e+08	459619	Global sustainability
11401	NA	NA	30324.9	Global sustainability
21103	NA	NA	4081.5	Global sustainability
21104	NA	NA	8852.31	Global sustainability
30101	25.3955	7.01396e+10	103407	Global sustainability
30102	17.3337	2.37718e+11	188649	Global sustainability
30103	24.2621	1.24454e+10	37870.3	Global sustainability
30104	16.8124	4.6762e+11	412825	Global sustainability
30105	16.5254	NA	2046.66	Global sustainability
30106	10.9731	3.39852e+09	20634.3	Global sustainability
30107	13.1545	1.71209e+10	51817.9	Global sustainability
30108	28.396	9.99294e+09	65196.6	Global sustainability
30109	19.6194	5.81481e+09	23548.8	Global sustainability
30110	13.0012	8.44567e+10	92356	Global sustainability
30111	17.5839	3.72864e+10	188874	Global sustainability
30112	24.759	3.36906e+10	247691	Global sustainability
30113	-5.26206	NA	435.044	Global sustainability
30114	23.5094	4.52163e+09	30937.5	Global sustainability
30115	19.4523	3.83167e+08	3076.44	Global sustainability
30116	14.2141	4.60519e+09	18021.9	Global sustainability
30117	23.0494	6.45811e+10	112214	Global sustainability
30118	20.6493	7.5341e+10	198930	Global sustainability
30119	15.2583	2.96114e+09	30249.6	Global sustainability
30120	19.8268	NA	4540.29	Global sustainability
30121	24.0118	1.19732e+09	1138.25	Global sustainability
30122	9.75073	3.54145e+09	14344.8	Global sustainability
30123	14.2963	1.27479e+10	67036.1	Global sustainability
30124	16.6298	5.01581e+11	531086	Global sustainability
30125	10.4876	1.29863e+10	112225	Global sustainability
30126	20.1636	5.86263e+11	432188	Global sustainability
30127	21.3479	NA	1007.74	Global sustainability
30128	15.7353	2.79886e+10	146887	Global sustainability
30129	13.7235	1.1819e+11	128036	Global sustainability
30130	18.6032	1.06687e+11	204073	Global sustainability
30201	10.732	NA	4319.57	Global sustainability
30202	16.5948	2.83309e+10	151357	Global sustainability
30203	9.78188	2.09387e+09	38096.7	Global sustainability
30701	20.2592	1.21799e+11	657458	Global sustainability
30702	13.5336	2.33371e+09	133003	Global sustainability
30703	4.95341	NA	107.546	Global sustainability
30704	18.0584	2.17873e+11	1.17932e+06	Global sustainability
30705	16.4993	7.75814e+10	913742	Global sustainability
30706	15.6478	7.94061e+10	481994	Global sustainability
30707	16.1783	6.11488e+10	670657	Global sustainability
30708	16.1416	1.22513e+09	7815.64	Global sustainability
30709	14.8813	7.82236e+09	334557	Global sustainability
30710	21.4375	1.38049e+08	7474.76	Global sustainability
30711	22.4148	2.268e+10	324459	Global sustainability
30712	16.5405	1.76774e+11	705024	Global sustainability
30713	16.7084	1.17672e+10	3.04242e+06	Global sustainability
30714	27.312	4.08417e+09	17953.5	Global sustainability
30715	19.7232	2.14714e+10	1.04945e+06	Global sustainability
30716	21.2737	4.72601e+10	226784	Global sustainability
30717	19.1918	1.57056e+10	222515	Global sustainability
30718	17.9432	3.59466e+11	567217	Global sustainability
30719	17.5323	4.31734e+10	406961	Global sustainability
30720	15.6691	NA	142.327	Global sustainability
30721	22.4865	5.33015e+10	165006	Global sustainability
30722	17.2744	3.50027e+10	1.63182e+06	Global sustainability
30723	19.8305	2.32417e+11	411511	Global sustainability
30724	16.0194	2.81909e+09	33894.9	Global sustainability
30725	13.3863	2.99145e+10	471871	Global sustainability
30726	15.8584	1.28678e+10	263593	Global sustainability
30801	14.4559	415316	25485.4	Global sustainability
30802	19.4977	NA	76.4998	Global sustainability
30803	23.1521	NA	217.797	Global sustainability
30901	24.9645	5.01226e+08	2624.1	Global sustainability
30902	12.6824	1.09367e+08	7209.7	Global sustainability
30903	16.5311	2.47676e+07	45884.2	Global sustainability
30904	18.0885	3.88331e+08	18762.3	Global sustainability
30905	11.5737	1.01811e+10	178943	Global sustainability
30906	19.184	5.28706e+09	19498	Global sustainability
30907	14.9032	1.20795e+10	152822	Global sustainability
30908	9.8796	8.91254e+08	30293.2	Global sustainability
31001	16.0576	2.09107e+09	25408.6	Global sustainability
31002	9.18432	6.29257e+09	73873.1	Global sustainability
31003	22.5156	4.05285e+09	11882.3	Global sustainability
31004	15.6531	4.08549e+10	201946	Global sustainability
31005	25.952	3.54677e+08	3278.78	Global sustainability
31006	20.6716	1.40462e+09	7800.58	Global sustainability
31007	20.049	2.56096e+10	244380	Global sustainability
31008	27.9654	3.15397e+09	25037	Global sustainability
31009	18.7065	2.03732e+10	185876	Global sustainability
31010	14.1254	4.39557e+08	13272.1	Global sustainability
31011	26.7644	7.69239e+08	1280	Global sustainability
31012	12.2321	4.25629e+09	19521.4	Global sustainability
31013	21.8039	1.73784e+09	2660.68	Global sustainability
31014	15.2136	1.03417e+09	10184	Global sustainability
31015	17.6278	6.61908e+09	33376.6	Global sustainability
31201	16.068	1.05155e+09	17081.1	Global sustainability
31202	18.8477	9.73494e+08	32792.9	Global sustainability
31203	21.7763	1.47751e+09	45758	Global sustainability
31301	-14.5734	NA	147.633	Global sustainability
31302	12.4685	1.41696e+07	82109.6	Global sustainability
31303	25.6297	8.05194e+06	27793.7	Global sustainability
31304	10.7187	457242	4638.52	Global sustainability
31305	17.5905	1.9193e+08	152778	Global sustainability
31306	17.5527	2.16943e+06	62331.9	Global sustainability
31307	21.7762	4.66094e+08	25584.1	Global sustainability
31308	15.2327	NA	30.1024	Global sustainability
31309	12.3512	3.54801e+09	586853	Global sustainability
31310	12.8081	2.59258e+08	45322	Global sustainability
31311	18.7393	9.11078e+09	43233.7	Global sustainability
31312	17.4616	1.25906e+10	79424	Global sustainability
31313	29.608	2.86056e+09	100522	Global sustainability
31314	12.7477	4.76312e+09	350762	Global sustainability
31315	13.7558	1.74006e+07	80481.6	Global sustainability
31316	13.7918	7.60233e+08	224921	Global sustainability
31318	12.4656	NA	3799.6	Global sustainability
31319	15.6907	8.29692e+07	62552.9	Global sustainability
31320	15.728	8.56103e+07	273735	Global sustainability
31321	16.0509	3.26708e+07	86630.4	Global sustainability
31322	13.0077	4.80709e+08	102454	Global sustainability
31401	NA	NA	30548.3	Global sustainability
31402	NA	NA	16372	Global sustainability
31403	NA	NA	23193.6	Global sustainability
31404	NA	NA	5111.14	Global sustainability
31405	NA	NA	1032.12	Global sustainability
40101	15.6704	NA	5905.33	Global sustainability
40102	15.11	5.56752e+11	427497	Global sustainability
40103	16.6756	1.76863e+11	115076	Global sustainability
40104	13.0415	7.43917e+10	67453.4	Global sustainability
40105	21.9297	1.42224e+10	56616.1	Global sustainability
40106	15.1374	2.36928e+10	44068.7	Global sustainability
40107	14.9001	9.87822e+09	38853.9	Global sustainability
40108	15.0054	8.62863e+09	20268.3	Global sustainability
40109	13.1665	5.35256e+09	29615.1	Global sustainability
40110	16.0914	NA	189.886	Global sustainability
40111	19.2744	3.50802e+10	340272	Global sustainability
40112	16.9542	1.27814e+10	15841.3	Global sustainability
40113	16.0028	3.15715e+10	55907.4	Global sustainability
40114	16.3902	3.6688e+10	36330.9	Global sustainability
40115	18.5781	4.03085e+09	38126.6	Global sustainability
40116	12.4902	4.27003e+09	15083.8	Global sustainability
40117	14.8948	3.948e+10	137897	Global sustainability
40118	13.875	1.52301e+11	663998	Global sustainability
40119	11.8402	3.65209e+10	119199	Global sustainability
40120	20.2243	3.29635e+10	251734	Global sustainability
40121	15.9116	4.11318e+10	71564.8	Global sustainability
40122	17.4119	7.36376e+09	8262.33	Global sustainability
40123	17.7947	8.21406e+10	96327.1	Global sustainability
40124	15.2143	6.8246e+09	35375.5	Global sustainability
40125	11.6934	1.59981e+08	650.959	Global sustainability
40126	18.6916	2.71565e+09	41635.8	Global sustainability
40127	17.0001	1.09453e+10	7170.79	Global sustainability
40128	20.2391	2.02863e+10	18114.7	Global sustainability
40129	17.6257	1.03973e+11	105938	Global sustainability
40130	16.7794	1.05638e+10	10325.5	Global sustainability
40131	15.5265	3.59133e+10	135226	Global sustainability
40132	13.7891	2.41337e+10	66270.8	Global sustainability
40133	10.2273	NA	1709.63	Global sustainability
40134	16.8437	3.65322e+09	48033.1	Global sustainability
40135	16.4857	4.08006e+09	30831.1	Global sustainability
40136	15.9138	2.77676e+10	47037	Global sustainability
40137	13.5591	1.72546e+11	435862	Global sustainability
40138	17.812	1.02574e+10	16794.2	Global sustainability
40139	12.6059	1.69345e+10	42015	Global sustainability
40140	16.6055	3.30846e+10	53793.2	Global sustainability
40141	10.9997	7.07996e+09	22573.3	Global sustainability
40142	8.80589	1.45846e+09	22316.9	Global sustainability
40143	15.2122	2.01481e+09	14643.6	Global sustainability
40144	18.8737	2.14987e+10	17100.1	Global sustainability
40145	12.113	7.85764e+08	3652.04	Global sustainability
40146	15.6291	9.0515e+10	127423	Global sustainability
40147	9.50465	1.75131e+09	10710.5	Global sustainability
40148	NA	NA	4.92473	Global sustainability
40149	11.0566	3.07438e+10	225126	Global sustainability
40150	14.7643	6.05316e+09	23672.7	Global sustainability
40151	15.1492	5.71347e+09	22536.9	Global sustainability
40152	17.7477	3.70727e+10	46307.2	Global sustainability
40153	18.0484	5.31372e+10	36655.3	Global sustainability
40154	16.8757	6.17006e+09	12513.7	Global sustainability
40155	21.075	594602671	3072.03	Global sustainability
40156	18.7513	4.1623e+09	3291.77	Global sustainability
40157	17.1828	1.6906e+10	17962.3	Global sustainability
40158	17.474	2.76698e+11	262186	Global sustainability
40159	19.9882	9.70581e+10	72633.2	Global sustainability
40160	16.9755	8.46024e+10	87491.7	Global sustainability
40161	17.2435	1.10558e+11	76766.6	Global sustainability
40162	16.0792	1.03107e+09	14515.9	Global sustainability
40163	14.7089	6.73221e+10	97092.8	Global sustainability
40164	15.0564	1.48678e+10	25930.9	Global sustainability
40165	16.302	1.74254e+10	29269.3	Global sustainability
40166	25.5988	6.70075e+09	262626	Global sustainability
40167	18.3072	1.60669e+10	26165.4	Global sustainability
40168	18.0857	2.67954e+10	42426.8	Global sustainability
40169	11.9306	2.50041e+08	15565.6	Global sustainability
40170	12.5513	NA	4574.14	Global sustainability
40171	11.8556	NA	2620.49	Global sustainability
40172	11.7099	1.10103e+09	33497.1	Global sustainability
40201	19.3399	1.79e+10	239427	Global sustainability
40202	14.7977	1.34596e+11	318960	Global sustainability
40203	21.9848	5.15252e+09	122132	Global sustainability
40204	5.26751	1.28486e+09	25432.2	Global sustainability
40205	14.6946	8.36216e+09	34987	Global sustainability
40206	25.2924	4.19698e+09	266292	Global sustainability
40207	23.9244	7.76452e+09	169461	Global sustainability
40208	18.5747	4.96464e+09	58164.2	Global sustainability
40209	10.3864	1.03621e+10	81925	Global sustainability
40210	12.2955	6.30493e+10	123765	Global sustainability
40211	13.1805	1.92142e+10	34979.7	Global sustainability
40212	7.50656	3.46745e+09	48203.9	Global sustainability
40301	22.139	4.17043e+09	76157.3	Global sustainability
40302	23.7917	9304857049	7050.07	Global sustainability
40303	15.6267	1.86913e+09	9686.53	Global sustainability
40304	22.787	4.49558e+09	2737.25	Global sustainability
40401	26.1735	2.53035e+10	82905	Global sustainability
40402	25.1037	8.0119e+09	10697.3	Global sustainability
40403	25.0351	1.52044e+09	55799.3	Global sustainability
40501	20.0554	3.93119e+09	27425.5	Global sustainability
40502	20.5016	1.26356e+09	39657.6	Global sustainability
40701	14.9848	2.89138e+09	34504.8	Global sustainability
40901	12.3786	5.27951e+07	27867.3	Global sustainability
41001	19.6257	7.65694e+09	4327.88	Global sustainability
41301	11.3883	1.80301e+10	339101	Global sustainability
41302	15.4102	3.00588e+07	19502.8	Global sustainability
41303	13.9456	1.13541e+09	487588	Global sustainability
41304	15.1668	1.73815e+08	238241	Global sustainability
41401	NA	NA	7195.64	Global sustainability
41402	NA	NA	27980.9	Global sustainability
41403	NA	NA	5515.5	Global sustainability
41404	NA	NA	21083.6	Global sustainability
41405	NA	NA	41913.5	Global sustainability
41406	NA	NA	20096.7	Global sustainability
50201	7.17494	6.5681e+08	50680.1	Global sustainability
50301	14.726	NA	71.0705	Global sustainability
50302	15.4045	1.14492e+10	222377	Global sustainability
50303	18.1126	4.05653e+09	65477.3	Global sustainability
50401	22.5166	1.06598e+11	84006.9	Global sustainability
50402	18.6612	1.58035e+11	192255	Global sustainability
50403	15.3096	1.21069e+11	159326	Global sustainability
50404	13.5218	6.85366e+10	296145	Global sustainability
50405	6.24741	3.46685e+08	52578.5	Global sustainability
50406	10.4327	1.77073e+11	348574	Global sustainability
50407	14.5309	6.898e+10	116897	Global sustainability
50408	12.946	2.1812e+10	40138.5	Global sustainability
50409	10.7564	2.37327e+10	112007	Global sustainability
50410	12.7876	1.474e+11	237874	Global sustainability
50411	17.0736	8.89416e+10	90131.1	Global sustainability
50412	8.38006	5.1506e+09	62010.7	Global sustainability
50413	11.355	1.42606e+11	347992	Global sustainability
50414	19.5728	1.15618e+11	244828	Global sustainability
50415	18.1827	7.95733e+10	166482	Global sustainability
50416	11.4797	1.21565e+11	274732	Global sustainability
50417	13.6514	3.54206e+09	14884.8	Global sustainability
50501	14.7667	1.38402e+10	39940.5	Global sustainability
50502	13.0677	5.15744e+10	121036	Global sustainability
50503	18.6545	6.03182e+09	109072	Global sustainability
50504	14.5386	6.69353e+09	8988.95	Global sustainability
50505	18.6637	1.45163e+10	64851.9	Global sustainability
50506	12.2929	4.97464e+10	140376	Global sustainability
50507	15.333	1.63002e+10	46461.7	Global sustainability
50508	16.7685	1.52021e+10	44961.4	Global sustainability
50509	10.3703	1.92879e+10	72092.8	Global sustainability
50510	13.4389	2.28225e+10	74522.7	Global sustainability
50511	20.9164	2.14493e+10	132849	Global sustainability
50512	18.0265	1.81739e+10	55286.9	Global sustainability
50513	14.3411	1.86557e+09	3996.9	Global sustainability
50514	9.63299	4.59051e+10	137633	Global sustainability
50515	19.2879	2.13763e+08	5792.18	Global sustainability
50516	15.235	7.87097e+09	50375.8	Global sustainability
50517	14.0205	7.12142e+10	135945	Global sustainability
50518	13.6312	8.26008e+10	246499	Global sustainability
50519	16.3466	1.21659e+09	13685.2	Global sustainability
50520	16.4465	1.83674e+10	63424.7	Global sustainability
50521	8.80315	2.85171e+09	25774.5	Global sustainability
50522	11.8563	1.53897e+10	53500.7	Global sustainability
50523	10.8233	1.4637e+10	140791	Global sustainability
50524	15.3419	8.26287e+09	23637.9	Global sustainability
50525	12.0818	1.80769e+09	10304.8	Global sustainability
50526	20.5139	9.82922e+07	3999.54	Global sustainability
50527	14.9792	3.49795e+09	52878.5	Global sustainability
50528	18.4517	3.8675e+10	159698	Global sustainability
50529	12.3195	9.51432e+10	237846	Global sustainability
50530	19.3405	3.28961e+09	41500.7	Global sustainability
50601	19.4012	2.99069e+10	48593.1	Global sustainability
50602	15.7892	3.61872e+11	463335	Global sustainability
50603	12.5625	3.38144e+09	28043.2	Global sustainability
50604	10.7309	4.98046e+08	17269.3	Global sustainability
50605	14.2051	2.88958e+11	490781	Global sustainability
50606	17.9256	3.01716e+11	760185	Global sustainability
50607	9.81417	1.07234e+11	446336	Global sustainability
50608	13.4561	2.19862e+11	369636	Global sustainability
50609	16.7933	4.52216e+11	548417	Global sustainability
50610	10.0421	9.0942e+10	263790	Global sustainability
50611	13.756	1.12067e+10	16351.2	Global sustainability
50612	13.483	1.83922e+11	617310	Global sustainability
50613	13.4471	3.27931e+10	264221	Global sustainability
50614	8.6705	7.33631e+10	348217	Global sustainability
50615	17.5647	1.60937e+09	2211.2	Global sustainability
50616	18.952	2.63759e+11	375349	Global sustainability
50617	12.0913	1.16361e+10	62751.8	Global sustainability
50701	14.1783	8.44299e+09	80700.6	Global sustainability
50801	12.4325	2.05927e+09	55296.9	Global sustainability
50802	13.1633	1.0487e+11	399028	Global sustainability
50803	15.0122	5.25379e+09	282273	Global sustainability
50804	19.8778	3.99532e+10	407227	Global sustainability
50805	20.8159	2.16328e+10	248850	Global sustainability
50806	17.0549	7.06342e+08	61728.1	Global sustainability
50807	15.282	6.65954e+08	29641.8	Global sustainability
50808	14.504	1.92321e+10	81934.8	Global sustainability
50809	16.1012	1.56089e+09	61206.6	Global sustainability
50810	12.2883	1.04898e+10	219603	Global sustainability
50811	11.8426	2.08078e+10	640105	Global sustainability
50812	14.7763	1.24257e+10	76252.7	Global sustainability
50813	13.9756	6.90142e+09	46988.3	Global sustainability
50814	15.3853	8.78928e+08	50225.3	Global sustainability
50815	15.757	2.17979e+10	435313	Global sustainability
51101	10.5029	2.16772e+10	152724	Global sustainability
51102	10.9701	NA	12453.5	Global sustainability
51103	7.68302	1.90588e+09	101762	Global sustainability
51104	11.3817	6.73996e+09	130242	Global sustainability
51105	12.5677	1.18488e+08	9208.21	Global sustainability
51106	8.17028	2.72168e+10	153672	Global sustainability
51107	8.52323	1.62056e+10	98227.1	Global sustainability
51108	14.544	8.34523e+09	160636	Global sustainability
51109	12.6027	5.72677e+08	88365.9	Global sustainability
51110	18.7811	1.67294e+10	469245	Global sustainability
51111	10.738	4.57345e+10	234123	Global sustainability
51112	8.65584	2.13986e+06	306726	Global sustainability
51113	2.93096	6.56739e+08	174474	Global sustainability
51114	12.7238	1.20708e+11	805315	Global sustainability
51115	15.5658	1.28433e+11	1.04508e+06	Global sustainability
51116	14.0144	3.82087e+10	209802	Global sustainability
51117	11.138	1.07626e+10	107981	Global sustainability
51118	6.9152	1.27352e+09	32799.6	Global sustainability
51201	14.7079	9.07959e+08	36407.2	Global sustainability
51202	13.6716	3.28456e+09	64889.3	Global sustainability
51203	16.0307	9.12692e+08	20502.8	Global sustainability
51301	15.2801	3.91078e+08	77479.9	Global sustainability
51302	11.9826	3.67314e+09	59195.1	Global sustainability
51303	13.8478	7.70141e+09	508877	Global sustainability
51304	14.7783	1.76207e+10	326485	Global sustainability
51305	15.3869	1.69459e+10	336200	Global sustainability
51306	12.6038	8.19542e+07	23767.7	Global sustainability
51307	11.4979	5.48894e+09	124962	Global sustainability
51308	10.7328	1.92541e+09	130669	Global sustainability
51309	15.4499	2.66568e+10	218529	Global sustainability
51310	12.2367	2.59344e+09	222940	Global sustainability
51311	13.2581	9.40327e+08	16247.5	Global sustainability
51312	11.1121	2.23794e+09	141218	Global sustainability
51313	17.7757	1.31922e+10	132578	Global sustainability
60101	27.2218	1.04755e+11	215667	Global sustainability
60102	24.8061	2.54317e+09	7347.69	Global sustainability
60103	23.44	8.36744e+09	109020	Global sustainability
60104	21.4982	3.06648e+10	229153	Global sustainability
60105	25.9006	6.52332e+10	90212.7	Global sustainability
60106	19.8979	7.14214e+08	4773.55	Global sustainability
60107	17.2527	1.8768e+11	183339	Global sustainability
60108	18.7384	3.36121e+09	22738.4	Global sustainability
60109	21.1511	2.66707e+10	31885.7	Global sustainability
60110	NA	NA	10.8683	Global sustainability
60111	18.261	7.46511e+09	89751.2	Global sustainability
60112	20.3969	4.24364e+08	13269.4	Global sustainability
60113	19.2069	4.14152e+08	5766.22	Global sustainability
60114	16.933	6.54571e+07	2078.73	Global sustainability
60115	19.5206	5.73436e+10	73780.8	Global sustainability
60117	19.9108	3.95176e+08	14370	Global sustainability
60118	19.949	2.91185e+10	67595.6	Global sustainability
60119	18.7509	6.59292e+08	10584.4	Global sustainability
60120	19.7481	1.06651e+09	21341.6	Global sustainability
60121	21.189	8.43935e+10	102016	Global sustainability
60122	20.9799	2.65179e+09	3049.46	Global sustainability
60123	5.81771	NA	30.705	Global sustainability
60124	21.2337	9.29331e+10	146021	Global sustainability
60125	17.4259	2.21412e+11	476287	Global sustainability
60126	24.5612	9.91895e+08	9880.81	Global sustainability
60127	18.5399	2.54084e+07	45840.2	Global sustainability
60128	22.444	1.41563e+11	114474	Global sustainability
60129	21.9421	2.83723e+10	58794	Global sustainability
60130	14.7528	1.31486e+10	28935.6	Global sustainability
60131	20.6684	NA	8334.67	Global sustainability
60132	19.1157	3.53036e+11	268440	Global sustainability
60133	21.4419	3.37463e+11	241510	Global sustainability
60134	25.8826	NA	976.83	Global sustainability
60135	19.3098	4.94445e+11	716671	Global sustainability
60136	19.3235	6.74724e+10	104577	Global sustainability
60137	18.2452	3.3813e+10	76661.4	Global sustainability
60138	19.5966	4.51605e+10	88298.8	Global sustainability
60139	15.879	3.63441e+10	141784	Global sustainability
60140	16.4727	1.51848e+11	412302	Global sustainability
60141	19.3658	5.47749e+10	66517.9	Global sustainability
60142	25.4412	3.71056e+11	250629	Global sustainability
60143	12.2728	1.30302e+11	200925	Global sustainability
60144	12.176	1.91578e+09	10131.1	Global sustainability
60145	19.3689	6.11391e+10	80795.2	Global sustainability
60146	23.6044	7.24299e+08	7582.85	Global sustainability
60147	26.3223	1.75579e+10	28048.7	Global sustainability
60148	17.2985	1.78518e+09	17134	Global sustainability
60149	17.0058	5.20036e+09	7716.42	Global sustainability
60150	25.748	9.08591e+10	482871	Global sustainability
60151	22.0218	2.7534e+09	17382.6	Global sustainability
60152	20.8284	2.62585e+09	22504	Global sustainability
60153	17.1096	6.07139e+10	185947	Global sustainability
60154	19.6224	9.67093e+09	148477	Global sustainability
60155	24.058	240383	7467.62	Global sustainability
60156	22.1275	2.62374e+11	176725	Global sustainability
60157	18.7178	1.61755e+11	173284	Global sustainability
60158	19.2541	1.00883e+11	95966.1	Global sustainability
60159	19.9015	1.42437e+07	4768.14	Global sustainability
60160	24.6677	5.80445e+10	104396	Global sustainability
60161	19.5374	1.02931e+09	3966.48	Global sustainability
60162	15.8752	4.43446e+07	11209	Global sustainability
60163	23.834	3.1354e+11	166962	Global sustainability
60164	24.6277	5.47506e+08	2144.42	Global sustainability
60165	18.2759	7.83139e+09	75179.4	Global sustainability
60166	24.2834	7.56678e+11	746726	Global sustainability
60167	20.3041	8.92554e+09	16281.3	Global sustainability
60168	20.6681	1.93389e+11	335098	Global sustainability
60169	23.4489	3.7752e+10	50682.4	Global sustainability
60170	19.1504	6.12931e+10	193074	Global sustainability
60171	28.0115	2.89343e+09	4828.53	Global sustainability
60173	18.5306	1.16942e+11	470025	Global sustainability
60174	22.0661	7.68279e+10	114417	Global sustainability
60175	18.5695	4.91561e+09	29278	Global sustainability
60176	17.4831	5.86575e+09	68953.7	Global sustainability
60177	19.8453	4.76516e+08	4941.32	Global sustainability
60178	21.6913	2.9368e+10	34157.8	Global sustainability
60179	23.3112	NA	2046.7	Global sustainability
60180	21.3491	9.93474e+10	265121	Global sustainability
60181	15.2825	3.32137e+08	69447.2	Global sustainability
60182	17.6556	1.20031e+11	229826	Global sustainability
60201	19.3176	1.84301e+10	68239.5	Global sustainability
60202	20.6615	6.39967e+09	114665	Global sustainability
60204	12.525	2.9394e+09	37411.9	Global sustainability
60205	7.27769	2.28334e+09	62268.9	Global sustainability
60206	17.6186	1.43114e+10	72794.5	Global sustainability
60207	19.9361	5.71711e+09	7323.24	Global sustainability
60209	15.9274	1.3378e+09	67632.9	Global sustainability
60210	18.5816	4.55528e+10	786770	Global sustainability
60211	16.7825	3.87443e+08	13971.5	Global sustainability
60212	25.8886	7.51914e+10	229768	Global sustainability
60213	21.3682	4.56209e+09	65716.2	Global sustainability
60214	19.0345	10871168195	21590.3	Global sustainability
60215	16.105	1.2552e+07	15594	Global sustainability
60216	11.7487	NA	222.866	Global sustainability
60217	13.3536	1.44797e+09	25467.3	Global sustainability
60218	16.9332	NA	2224.82	Global sustainability
60219	18.0591	1.9811e+09	16903.8	Global sustainability
60220	20.7017	8.82246e+07	1107.45	Global sustainability
60221	12.782	8.6928e+09	19561	Global sustainability
60222	19.3426	1.83896e+09	30150.3	Global sustainability
60223	13.6082	3.22029e+09	11321.7	Global sustainability
60224	18.6622	3734969336	5098.45	Global sustainability
60225	16.8719	1.5039e+09	2273.39	Global sustainability
60226	21.9555	NA	1285.89	Global sustainability
60227	15.4004	4.28662e+07	3973.08	Global sustainability
60228	11.9911	3.62904e+09	77257	Global sustainability
60229	17.4527	6.31223e+08	24944.1	Global sustainability
60230	9.54034	3.98439e+08	42786.8	Global sustainability
60232	12.2651	6.52352e+09	41344.6	Global sustainability
60233	20.7357	1.12575e+09	6628.9	Global sustainability
60235	14.4252	1.0666e+08	49680.4	Global sustainability
60301	13.2381	2.0208e+08	7115.3	Global sustainability
60302	17.2183	2.90919e+06	2825.08	Global sustainability
60303	15.5293	3.66241e+09	110927	Global sustainability
60304	16.1107	1.00889e+08	6407.95	Global sustainability
60305	17.1652	6.59075e+06	11553.3	Global sustainability
60306	14.8223	2.45836e+09	18402.3	Global sustainability
60307	15.8349	1.24432e+07	1060.15	Global sustainability
60308	14.9555	4.79114e+08	14285.5	Global sustainability
60309	12.9283	1.49664e+09	60978.9	Global sustainability
60310	16.7147	9.67605e+09	92009.6	Global sustainability
60401	18.5316	NA	177.868	Global sustainability
60402	13.4432	7.28457e+09	174446	Global sustainability
60403	24.3152	NA	10.7536	Global sustainability
60404	14.2582	5.68646e+10	252439	Global sustainability
60702	18.6759	3.39587e+10	125556	Global sustainability
60703	25.4739	7.15908e+09	26374.1	Global sustainability
60704	21.4752	2.65172e+11	1.90998e+06	Global sustainability
60705	45.928	NA	12.6207	Global sustainability
60707	20.4376	1.36759e+10	104419	Global sustainability
60708	15.6942	1.98243e+10	291614	Global sustainability
60709	11.4181	3.38618e+10	375808	Global sustainability
60710	23.6353	6.85885e+10	353234	Global sustainability
60801	15.7892	1.12769e+10	299061	Global sustainability
60802	12.1125	1.19572e+10	353883	Global sustainability
60803	17.4434	1.86417e+10	398658	Global sustainability
60805	14.9017	4.13949e+10	578237	Global sustainability
60902	19.0126	5.40307e+08	5636.34	Global sustainability
60903	5.16458	139432	632.394	Global sustainability
60904	23.6054	9.63571e+09	20511.2	Global sustainability
60905	18.3552	1.52726e+09	2927.46	Global sustainability
60906	24.5229	1.8061e+09	5974.64	Global sustainability
60907	20.2024	2.18104e+10	170510	Global sustainability
60908	19.6461	2.95225e+09	37130.1	Global sustainability
60909	17.1745	3.07896e+09	26867.2	Global sustainability
61001	13.3524	6.83865e+09	254936	Global sustainability
61002	13.7974	1.20132e+10	211491	Global sustainability
61003	19.26	2.64198e+10	116871	Global sustainability
61004	14.4949	2.77307e+09	12126.5	Global sustainability
61005	18.5347	4.15781e+08	2804.03	Global sustainability
61006	21.9948	2.39138e+10	29815.7	Global sustainability
61007	22.725	4.08751e+06	1232.28	Global sustainability
61008	13.7995	6.79989e+09	124758	Global sustainability
61010	9.91561	1.58465e+09	116538	Global sustainability
61201	10.3287	4.74035e+09	150090	Global sustainability
61301	21.0491	3.07462e+08	5471.75	Global sustainability
61303	12.8698	1.61739e+07	105579	Global sustainability
61304	17.3157	4.53433e+10	731332	Global sustainability
61305	21.4616	NA	3385.26	Global sustainability
61306	13.3053	1.16568e+08	3231.82	Global sustainability
61307	17.9668	NA	8194.42	Global sustainability
61308	14.568	5.98198e+08	32025.3	Global sustainability
61309	18.484	1.07023e+09	68434.2	Global sustainability
61311	31.7025	NA	9.38068	Global sustainability
61312	7.7407	1.91294e+06	2326.57	Global sustainability
61313	17.5175	1.30574e+09	16604.9	Global sustainability
61314	10.7448	2.78748e+07	3791.08	Global sustainability
61315	14.0846	5.57293e+09	185728	Global sustainability
61316	19.3235	9.67093e+08	9856.81	Global sustainability
61401	NA	NA	44217.8	Global sustainability
61402	NA	NA	19153.5	Global sustainability
61403	NA	NA	27089.3	Global sustainability
61404	NA	NA	7423.07	Global sustainability
61405	NA	NA	15111.1	Global sustainability
61406	NA	NA	10012.6	Global sustainability
61407	NA	NA	7908.37	Global sustainability
70101	13.9542	NA	678.482	Global sustainability
70102	3.29632	NA	766.716	Global sustainability
70103	22.9899	NA	254.736	Global sustainability
70104	12.175	NA	874.916	Global sustainability
70105	18.624	NA	12101.6	Global sustainability
70106	14.4168	NA	6861.9	Global sustainability
70107	12.9964	NA	46.3402	Global sustainability
70109	27.2446	NA	137.519	Global sustainability
70110	-1.90977	NA	547.703	Global sustainability
70111	16.9537	NA	193.021	Global sustainability
70112	21.8315	NA	3246.06	Global sustainability
70113	16.6952	NA	1793.67	Global sustainability
70114	24.0411	NA	1111.08	Global sustainability
70116	24.6187	NA	100.999	Global sustainability
70117	1.14648	NA	167.591	Global sustainability
70201	18.2124	NA	6703.39	Global sustainability
70202	13.8325	NA	6663.71	Global sustainability
70203	17.1824	NA	1168.44	Global sustainability
70204	0.30008	NA	96.9778	Global sustainability
70701	7.37325	NA	1850.67	Global sustainability
70702	16.4808	NA	1469.35	Global sustainability
70703	18.3	NA	25.4326	Global sustainability
80101	18.2756	4.44411e+10	269146	Global sustainability
80102	12.8505	4.32929e+10	239858	Global sustainability
80401	13.5667	2.86976e+09	16159.3	Global sustainability
80402	15.1868	1.16703e+11	397292	Global sustainability
80403	9.35637	NA	2578.72	Global sustainability
80404	17.821	6.92017e+10	224549	Global sustainability
80405	21.6029	6.0652e+10	118963	Global sustainability
80406	9.87319	2.56751e+10	80101.5	Global sustainability
80407	11.1836	5.04525e+08	55136.5	Global sustainability
80408	16.5116	3.79125e+10	170261	Global sustainability
80409	15.1055	5.64952e+10	208569	Global sustainability
80410	16.8889	4.35776e+09	101491	Global sustainability
80411	8.3723	2.41532e+10	359872	Global sustainability
80412	21.1272	3.37832e+11	733303	Global sustainability
80413	10.1746	2.74899e+10	105569	Global sustainability
80414	11.5632	3.47425e+10	93452.4	Global sustainability
80415	20.2356	1.13325e+11	439112	Global sustainability
80416	13.0968	2.33863e+09	29714.9	Global sustainability
80417	10.012	3.20562e+10	168166	Global sustainability
80418	20.623	4.08971e+10	58291.2	Global sustainability
80419	16.9896	1.94097e+11	730097	Global sustainability
80420	10.8077	3.10011e+09	81628.6	Global sustainability
80421	18.0562	1.00785e+10	44858.5	Global sustainability
80422	11.4319	1.01958e+10	74542.1	Global sustainability
80423	11.0964	8.82315e+09	25562.8	Global sustainability
80424	13.554	3.8312e+10	433952	Global sustainability
80425	14.2446	NA	816.231	Global sustainability
80426	7.44458	1.32499e+11	505482	Global sustainability
80427	8.98457	8.05216e+09	22671.1	Global sustainability
80428	9.93975	2.04853e+10	82554.6	Global sustainability
80429	11.2007	6.11664e+09	39104.1	Global sustainability
80430	12.7572	4.93828e+10	232953	Global sustainability
80431	20.4367	1.56781e+11	307714	Global sustainability
80432	11.4637	9.96728e+09	42490.8	Global sustainability
80433	18.5025	9.51062e+09	25908.3	Global sustainability
80434	9.87149	1.81007e+10	123290	Global sustainability
80435	20.9818	1.4025e+10	31697.1	Global sustainability
80436	17.4685	4.66079e+11	851290	Global sustainability
80437	7.59215	3.35526e+09	97993.9	Global sustainability
80438	12.5313	3.01417e+09	12067.6	Global sustainability
80439	10.7328	4919276748	16214.7	Global sustainability
80440	10.0405	5.36184e+10	138970	Global sustainability
80441	10.3807	1.10631e+10	42010.6	Global sustainability
80442	12.6794	8.22468e+07	54531.9	Global sustainability
80443	12.374	9.71598e+10	199112	Global sustainability
80444	13.4513	1.02852e+11	224490	Global sustainability
80445	17.9892	2.39467e+11	493812	Global sustainability
80446	8.77558	1.24269e+09	397523	Global sustainability
80501	26.8195	1.12637e+11	149882	Global sustainability
80502	13.1529	1.10266e+10	142914	Global sustainability
80503	14.9239	5.40433e+09	21885.7	Global sustainability
80504	27.5929	9.15307e+10	125331	Global sustainability
80505	11.7537	1.41093e+11	249270	Global sustainability
80506	9.6844	4.14183e+07	20082.2	Global sustainability
80507	7.61192	3.36293e+08	63269.6	Global sustainability
80508	8.81001	6.60529e+07	24693.2	Global sustainability
80509	7.10189	5.70493e+09	99278.5	Global sustainability
80510	12.3606	1.74228e+10	45825.9	Global sustainability
80511	14.1987	5.02343e+09	11488.6	Global sustainability
80512	16.462	8.52731e+07	2903.56	Global sustainability
80513	12.5791	5.23131e+07	23126.3	Global sustainability
80514	8.12624	1.1706e+09	46216.7	Global sustainability
80515	15.4905	1.68541e+10	101420	Global sustainability
80516	18.8014	1.57243e+10	82719.1	Global sustainability
80517	9.3753	4.76757e+08	16652.2	Global sustainability
80518	9.80074	4.47637e+09	80122.5	Global sustainability
80519	12.1213	1.22752e+11	358839	Global sustainability
80520	15.0643	7.99364e+09	20408	Global sustainability
80521	12.8398	5.19263e+08	27536.4	Global sustainability
80601	6.67312	9.08448e+11	3.92267e+06	Global sustainability
80602	19.2441	1.70697e+09	92017.7	Global sustainability
80603	11.4934	3.06845e+10	146618	Global sustainability
80604	9.17307	2.45896e+09	15299.3	Global sustainability
80605	9.98176	1.98869e+11	1.13221e+06	Global sustainability
80606	6.53461	9.54626e+10	402608	Global sustainability
80607	14.7498	1.78976e+10	67802.9	Global sustainability
80608	15.623	1.53886e+12	2.17261e+06	Global sustainability
80609	9.4652	6.15497e+10	201185	Global sustainability
80610	11.7203	8.65863e+10	175549	Global sustainability
80611	10.6198	7.6842e+11	1.68013e+06	Global sustainability
80801	10.577	6.02886e+08	127692	Global sustainability
80802	13.431	4.57192e+09	83166.7	Global sustainability
80803	17.9454	9.75568e+08	24922.5	Global sustainability
80804	11.8879	5.67365e+10	209617	Global sustainability
80805	14.6078	1.23721e+10	168383	Global sustainability
80806	12.6206	7.42027e+08	65125.1	Global sustainability
80807	7.55855	NA	1728.05	Global sustainability
80808	8.93464	1.46216e+09	168194	Global sustainability
80809	14.0631	1.04741e+11	422292	Global sustainability
80810	14.3691	5.33618e+10	807573	Global sustainability
80811	16.4934	4.30227e+09	72192.9	Global sustainability
80812	13.7741	7.44747e+08	132321	Global sustainability
80813	12.7849	6.7078e+10	889455	Global sustainability
80814	15.2395	6.66804e+10	1.00045e+06	Global sustainability
80815	10.2192	8.50293e+09	34074.2	Global sustainability
80816	11.7262	2.24138e+10	228374	Global sustainability
80817	11.8083	7.03683e+10	162601	Global sustainability
80818	8.47091	1.74994e+09	129244	Global sustainability
80901	11.1903	5.39306e+10	123622	Global sustainability
80902	9.8162	4.11525e+08	11932.5	Global sustainability
80903	10.415	2.82014e+09	23256.5	Global sustainability
80904	8.86536	5.10751e+06	50997.3	Global sustainability
80905	9.70091	2.72163e+06	53851.3	Global sustainability
80906	12.1008	2.46756e+07	35582	Global sustainability
80907	13.3007	1.45607e+10	33840.2	Global sustainability
80908	18.0764	8.60809e+08	5097.42	Global sustainability
81001	17.8147	7.25858e+09	90463.6	Global sustainability
81002	18.6612	6.9495e+09	629190	Global sustainability
81003	14.156	6.49349e+09	121023	Global sustainability
81004	19.8988	5.69069e+08	66485.9	Global sustainability
81005	14.2168	3.42781e+08	28261.4	Global sustainability
81006	12.5562	6.91713e+08	143299	Global sustainability
81007	21.3201	1.33251e+09	37160	Global sustainability
81008	12.8462	7.83502e+07	58309.6	Global sustainability
81009	12.9303	5.89292e+07	126248	Global sustainability
81010	23.406	7.17184e+06	6330.44	Global sustainability
81011	20.8002	2.01081e+09	374526	Global sustainability
81012	12.9998	4.38145e+08	49404.2	Global sustainability
81013	13.3837	6.45843e+09	215616	Global sustainability
81014	15.2237	1.19382e+09	118049	Global sustainability
81015	18.5751	1.0194e+09	73280	Global sustainability
81016	17.7581	3.05174e+10	81210.7	Global sustainability
81017	16.6666	1.94897e+10	460557	Global sustainability
81018	16.3576	3.69309e+07	23845.9	Global sustainability
81019	16.2409	4.91661e+09	280610	Global sustainability
81020	19.9612	6.90862e+09	272017	Global sustainability
81021	13.4371	1.18099e+09	70078.6	Global sustainability
81022	15.0586	1.1171e+09	59353.6	Global sustainability
81101	10.7483	1.17213e+07	159638	Global sustainability
81102	12.1598	3.68574e+10	481051	Global sustainability
81103	15.3237	1.31617e+11	560462	Global sustainability
81104	16.5938	9.71529e+09	302949	Global sustainability
81105	14.8728	2.80561e+10	119765	Global sustainability
81106	20.3562	1.45025e+10	57012.1	Global sustainability
81107	15.9982	3.40372e+10	227203	Global sustainability
81108	17.3573	3.39742e+10	276514	Global sustainability
81109	18.9419	1.99455e+08	38677.7	Global sustainability
81110	17.2709	4.71398e+10	246186	Global sustainability
81111	17.0297	1.87727e+11	967486	Global sustainability
81112	15.8924	9.70588e+10	218624	Global sustainability
81113	20.1869	NA	7796.97	Global sustainability
81114	16.8045	4.45634e+10	414880	Global sustainability
81201	9.99113	6.57896e+09	132454	Global sustainability
81202	15.546	6.61505e+09	86441.3	Global sustainability
81203	11.0509	NA	4947.04	Global sustainability
81204	15.5377	1.58034e+08	3636.5	Global sustainability
81205	17.221	NA	8228.82	Global sustainability
81206	10.6489	3.52768e+08	9261.15	Global sustainability
81207	15.5251	2.69261e+09	143597	Global sustainability
81208	22.1989	5.25877e+09	34463.6	Global sustainability
81209	15.1023	2.78009e+10	297973	Global sustainability
81210	6.39388	5.94427e+09	39722.6	Global sustainability
81211	7.49867	9.80707e+09	101282	Global sustainability
81212	15.7491	1.50547e+08	99843.6	Global sustainability
81213	17.8218	1.76706e+08	292264	Global sustainability
81214	17.4237	7.08046e+08	358671	Global sustainability
81215	10.9547	1.56708e+10	90360.3	Global sustainability
81216	18.1611	2.55783e+10	57412.2	Global sustainability
81217	17.6432	1.11819e+10	39593.6	Global sustainability
81218	18.056	9.49254e+08	13074.7	Global sustainability
81219	15.636	7.92427e+06	2805.94	Global sustainability
81220	16.8434	2.88419e+09	76590.4	Global sustainability
81221	15.1713	6.36593e+09	70962.8	Global sustainability
81222	12.7839	3.39911e+09	83306	Global sustainability
81301	14.2844	1.14386e+08	13694.5	Global sustainability
81302	15.5885	1.93429e+09	674352	Global sustainability
81303	10.6151	1.75723e+08	1.84739e+06	Global sustainability
81304	15.8291	528978	39634.9	Global sustainability
81305	14.695	3.70026e+09	64078.6	Global sustainability
81306	13.3821	2.97677e+08	133651	Global sustainability
81307	14.0352	4.77508e+08	288440	Global sustainability
81308	12.4663	1.86598e+09	267987	Global sustainability
81309	16.7215	4.89905e+08	139342	Global sustainability
81310	12.8434	2.38401e+09	663885	Global sustainability
81311	12.7979	2.40518e+08	88783	Global sustainability
81312	11.0796	3.6154e+08	567390	Global sustainability
81313	12.0905	5.96467e+08	580664	Global sustainability
81314	14.8883	2.71484e+09	282372	Global sustainability
81315	17.2759	1.92758e+09	139706	Global sustainability
81316	16.6448	1.44269e+10	157695	Global sustainability
81317	15.8253	3.81068e+09	304916	Global sustainability
81318	18.5289	1.10874e+10	680457	Global sustainability
81319	12.2199	1.71086e+07	26283.1	Global sustainability
81320	12.7553	3.30282e+08	210894	Global sustainability
81321	11.3265	4.00683e+07	1.6742e+06	Global sustainability
81322	16.7751	7.87929e+08	92586.8	Global sustainability
81323	7.90004	3.65833e+06	73941.8	Global sustainability
81324	13.53	9.93231e+08	192130	Global sustainability
81325	16.032	7.22546e+07	649782	Global sustainability
81326	9.85239	6.20959e+07	276979	Global sustainability
81327	14.5016	8.09793e+07	4.62938e+06	Global sustainability
81328	13.7174	1.04166e+08	349910	Global sustainability
81329	19.0926	1.58949e+07	1.09827e+06	Global sustainability
81330	12.3608	1.27558e+09	742659	Global sustainability
81331	21.6991	689270	82007.2	Global sustainability
81332	14.7892	3.46384e+06	257481	Global sustainability
81333	14.2383	1.93583e+06	59604.6	Global sustainability
10101	-1.76774	NA	2482.44	Fossil-fueled development
10102	11.7549	523961251	8969.6	Fossil-fueled development
10103	9.50055	1.56374e+09	3141.8	Fossil-fueled development
10104	20.1867	1.45902e+10	8840.2	Fossil-fueled development
10105	14.707	1.88447e+11	171211	Fossil-fueled development
10106	14.3625	1.47143e+10	28912.8	Fossil-fueled development
10107	13.2431	1.88228e+10	16571.9	Fossil-fueled development
10108	9.18646	1.67302e+09	2709.34	Fossil-fueled development
10109	39.5137	NA	19.7399	Fossil-fueled development
10110	18.0037	NA	2318.08	Fossil-fueled development
10111	12.3629	2.40725e+10	37388.8	Fossil-fueled development
10112	18.2774	1.33135e+10	12091.7	Fossil-fueled development
10113	16.7575	NA	14436.1	Fossil-fueled development
10115	13.3923	1.59122e+11	135024	Fossil-fueled development
10116	15.0352	3.15815e+10	23250.5	Fossil-fueled development
10117	19.822	2.0772e+09	32616.7	Fossil-fueled development
10118	15.2045	2.75881e+10	20241.2	Fossil-fueled development
10119	15.8712	NA	40835.1	Fossil-fueled development
10120	17.7932	1.13032e+11	77675	Fossil-fueled development
10121	16.0438	1.12845e+11	99975	Fossil-fueled development
10122	14.7098	1.33172e+11	122454	Fossil-fueled development
10123	9.798	9.94203e+10	122844	Fossil-fueled development
10124	15.9854	1.09507e+11	75495.1	Fossil-fueled development
10125	13.8449	3.75108e+08	5064.02	Fossil-fueled development
10126	18.0728	NA	14056.4	Fossil-fueled development
10127	17.5655	2.25314e+10	21877.1	Fossil-fueled development
10128	10.8149	6.29671e+10	80801.4	Fossil-fueled development
10201	22.729	3.68165e+10	41762.5	Fossil-fueled development
10202	20.7349	NA	4555.73	Fossil-fueled development
10203	21.387	7.63331e+08	10996.9	Fossil-fueled development
10204	21.6137	9.58314e+07	34371.1	Fossil-fueled development
10401	25.6258	NA	893.355	Fossil-fueled development
10402	26.0161	3.70893e+10	221354	Fossil-fueled development
10403	28.3359	4.44032e+09	12098.2	Fossil-fueled development
10404	27.776	1.01925e+10	14987.3	Fossil-fueled development
10405	29.2992	6.90587e+10	83998.8	Fossil-fueled development
10406	29.6988	3.37962e+10	31735.2	Fossil-fueled development
10407	29.313	8.67059e+08	1744.99	Fossil-fueled development
10408	27.5011	8.19531e+09	12774.4	Fossil-fueled development
10409	32.4382	1.73376e+11	272031	Fossil-fueled development
10410	30.8087	4.50034e+09	11722.8	Fossil-fueled development
10411	31.5199	1.53325e+10	18664.8	Fossil-fueled development
10412	31.7967	1.86538e+10	18163.9	Fossil-fueled development
10413	31.9061	2.39581e+10	31350.4	Fossil-fueled development
10414	27.2327	1.93647e+09	6237.47	Fossil-fueled development
10701	20.2831	1.30396e+10	157915	Fossil-fueled development
10702	20.2113	9.05306e+09	341627	Fossil-fueled development
10703	21.6735	1.16836e+10	116096	Fossil-fueled development
10704	16.1067	3.63109e+09	358413	Fossil-fueled development
10705	22.5083	6.05222e+09	128068	Fossil-fueled development
10706	19.2035	5.07739e+09	347932	Fossil-fueled development
10707	11.5652	3.96769e+08	459476	Fossil-fueled development
10708	17.0168	2.3695e+10	27109.2	Fossil-fueled development
10709	11.4882	6.02621e+08	224866	Fossil-fueled development
10801	23.2138	1.06005e+10	53273.3	Fossil-fueled development
10802	12.7349	1.555e+08	253515	Fossil-fueled development
10803	25.8094	2.45723e+10	321998	Fossil-fueled development
11001	37.1604	1.56812e+10	11996.7	Fossil-fueled development
11002	24.9979	2.81637e+10	15508	Fossil-fueled development
11003	33.465	1.68376e+10	40305.2	Fossil-fueled development
11101	39.2091	NA	933.268	Fossil-fueled development
11201	31.1335	1.29804e+09	137323	Fossil-fueled development
11202	35.719	2.5834e+09	115686	Fossil-fueled development
11203	35.29	1.22614e+09	61373.6	Fossil-fueled development
11204	36.2129	5.22489e+08	10488.4	Fossil-fueled development
11205	25.6952	2.82957e+08	15345.6	Fossil-fueled development
11206	38.5033	2.9313e+09	23821.1	Fossil-fueled development
11207	31.707	7.69196e+09	197877	Fossil-fueled development
11208	33.8041	1.04656e+10	28730.4	Fossil-fueled development
11209	23.2151	1.10844e+09	169038	Fossil-fueled development
11210	33.4503	1.94384e+09	46026.3	Fossil-fueled development
11301	15.7794	4.84271e+07	90489.2	Fossil-fueled development
11302	34.7823	1.95779e+08	281036	Fossil-fueled development
11303	21.9368	3.09845e+07	155533	Fossil-fueled development
11304	21.3336	4.58853e+08	820789	Fossil-fueled development
11305	34.3159	3.99738e+08	423738	Fossil-fueled development
11306	36.7149	7.55022e+08	195065	Fossil-fueled development
11307	13.9155	4.96671e+07	179337	Fossil-fueled development
11308	26.125	4.57873e+08	583384	Fossil-fueled development
11309	32.8126	7.20867e+08	376478	Fossil-fueled development
11310	26.3922	6.61832e+08	459619	Fossil-fueled development
11401	NA	NA	30324.9	Fossil-fueled development
21103	NA	NA	4081.5	Fossil-fueled development
21104	NA	NA	8852.31	Fossil-fueled development
30101	35.1379	1.11984e+11	103407	Fossil-fueled development
30102	24.4441	3.77409e+11	188649	Fossil-fueled development
30103	30.9132	1.84595e+10	37870.3	Fossil-fueled development
30104	25.3683	7.68312e+11	412825	Fossil-fueled development
30105	18.7681	NA	2046.66	Fossil-fueled development
30106	15.3785	5.40859e+09	20634.3	Fossil-fueled development
30107	18.3541	2.65933e+10	51817.9	Fossil-fueled development
30108	36.3685	1.26454e+10	65196.6	Fossil-fueled development
30109	28.0495	1.21488e+10	23548.8	Fossil-fueled development
30110	22.1263	1.56952e+11	92356	Fossil-fueled development
30111	23.5338	5.97014e+10	188874	Fossil-fueled development
30112	29.7535	4.99318e+10	247691	Fossil-fueled development
30113	-29.6683	NA	435.044	Fossil-fueled development
30114	29.9913	7.06767e+09	30937.5	Fossil-fueled development
30115	23.7919	4.70663e+08	3076.44	Fossil-fueled development
30116	16.7376	5.60286e+09	18021.9	Fossil-fueled development
30117	28.5729	8.12353e+10	112214	Fossil-fueled development
30118	25.2143	7.63142e+10	198930	Fossil-fueled development
30119	17.9178	2.60441e+09	30249.6	Fossil-fueled development
30120	26.753	NA	4540.29	Fossil-fueled development
30121	31.001	1.74367e+09	1138.25	Fossil-fueled development
30122	13.6488	5.48943e+09	14344.8	Fossil-fueled development
30123	19.4905	2.32735e+10	67036.1	Fossil-fueled development
30124	24.8869	8.04106e+11	531086	Fossil-fueled development
30125	14.6545	2.11575e+10	112225	Fossil-fueled development
30126	27.1857	8.99587e+11	432188	Fossil-fueled development
30127	30.2449	NA	1007.74	Fossil-fueled development
30128	19.9851	3.99179e+10	146887	Fossil-fueled development
30129	21.3446	1.99854e+11	128036	Fossil-fueled development
30130	25.7749	1.83138e+11	204073	Fossil-fueled development
30201	11.7519	NA	4319.57	Fossil-fueled development
30202	17.2207	2.4472e+10	151357	Fossil-fueled development
30203	14.9871	3.43738e+09	38096.7	Fossil-fueled development
30701	28.83	2.03406e+11	657458	Fossil-fueled development
30702	21.5107	2.38206e+09	133003	Fossil-fueled development
30703	1.29731	NA	107.546	Fossil-fueled development
30704	27.0643	4.11764e+11	1.17932e+06	Fossil-fueled development
30705	19.8894	9.82691e+10	913742	Fossil-fueled development
30706	21.979	1.61692e+11	481994	Fossil-fueled development
30707	21.1473	8.89887e+10	670657	Fossil-fueled development
30708	25.4913	2.46151e+09	7815.64	Fossil-fueled development
30709	20.7631	4.37078e+09	334557	Fossil-fueled development
30710	25.8304	1.8257e+08	7474.76	Fossil-fueled development
30711	27.622	2.70931e+10	324459	Fossil-fueled development
30712	21.5738	2.42588e+11	705024	Fossil-fueled development
30713	20.6624	1.43571e+10	3.04242e+06	Fossil-fueled development
30714	35.5773	5.21763e+09	17953.5	Fossil-fueled development
30715	23.6428	2.61872e+10	1.04945e+06	Fossil-fueled development
30716	29.7546	7.61162e+10	226784	Fossil-fueled development
30717	24.834	1.18839e+10	222515	Fossil-fueled development
30718	25.4534	5.63529e+11	567217	Fossil-fueled development
30719	23.8867	5.9506e+10	406961	Fossil-fueled development
30720	21.1358	NA	142.327	Fossil-fueled development
30721	30.0859	7.95048e+10	165006	Fossil-fueled development
30722	21.2713	4.89304e+10	1.63182e+06	Fossil-fueled development
30723	27.7535	4.24277e+11	411511	Fossil-fueled development
30724	23.9875	4.4354e+09	33894.9	Fossil-fueled development
30725	17.3055	3.7998e+10	471871	Fossil-fueled development
30726	22.4937	1.36845e+10	263593	Fossil-fueled development
30801	17.4963	1.97816e+06	25485.4	Fossil-fueled development
30802	25.4477	NA	76.4998	Fossil-fueled development
30803	22.6131	NA	217.797	Fossil-fueled development
30901	29.6777	6.4324e+08	2624.1	Fossil-fueled development
30902	20.6379	1.09007e+08	7209.7	Fossil-fueled development
30903	20.2608	2.94532e+07	45884.2	Fossil-fueled development
30904	21.1466	5.14093e+08	18762.3	Fossil-fueled development
30905	13.5916	6.82686e+09	178943	Fossil-fueled development
30906	23.6599	9.0645e+09	19498	Fossil-fueled development
30907	21.3941	2.17625e+10	152822	Fossil-fueled development
30908	15.2127	7.8669e+08	30293.2	Fossil-fueled development
31001	22.1421	3.36932e+09	25408.6	Fossil-fueled development
31002	11.8129	1.10105e+10	73873.1	Fossil-fueled development
31003	30.2328	5.16638e+09	11882.3	Fossil-fueled development
31004	20.256	5.03503e+10	201946	Fossil-fueled development
31005	35.4369	4.22868e+08	3278.78	Fossil-fueled development
31006	27.107	2.09753e+09	7800.58	Fossil-fueled development
31007	25.3844	4.01088e+10	244380	Fossil-fueled development
31008	34.3642	4.70884e+09	25037	Fossil-fueled development
31009	26.6378	2.10141e+10	185876	Fossil-fueled development
31010	16.7415	3.37432e+08	13272.1	Fossil-fueled development
31011	33.4959	8.23399e+08	1280	Fossil-fueled development
31012	14.1897	5.02513e+09	19521.4	Fossil-fueled development
31013	29.7838	2.55861e+09	2660.68	Fossil-fueled development
31014	18.4784	1.97131e+09	10184	Fossil-fueled development
31015	25.1615	1.6073e+10	33376.6	Fossil-fueled development
31201	26.1123	1.38305e+09	17081.1	Fossil-fueled development
31202	26.068	1.34323e+09	32792.9	Fossil-fueled development
31203	30.2025	1.91444e+09	45758	Fossil-fueled development
31301	-36.8639	NA	147.633	Fossil-fueled development
31302	15.4551	7.2653e+06	82109.6	Fossil-fueled development
31303	32.392	1.18799e+07	27793.7	Fossil-fueled development
31304	10.5198	202874	4638.52	Fossil-fueled development
31305	20.9882	1.50038e+08	152778	Fossil-fueled development
31306	23.4883	6.14528e+06	62331.9	Fossil-fueled development
31307	31.0627	4.92713e+08	25584.1	Fossil-fueled development
31308	9.91175	NA	30.1024	Fossil-fueled development
31309	19.2903	1.34011e+09	586853	Fossil-fueled development
31310	20.3942	5.03925e+08	45322	Fossil-fueled development
31311	23.2552	9.94103e+09	43233.7	Fossil-fueled development
31312	21.6624	9.59223e+09	79424	Fossil-fueled development
31313	33.8786	3.24907e+09	100522	Fossil-fueled development
31314	20.5045	4.87996e+09	350762	Fossil-fueled development
31315	21.9364	1.16194e+07	80481.6	Fossil-fueled development
31316	22.2801	9.78195e+08	224921	Fossil-fueled development
31318	13.1737	NA	3799.6	Fossil-fueled development
31319	19.6917	7.80569e+07	62552.9	Fossil-fueled development
31320	20.1255	5.14298e+07	273735	Fossil-fueled development
31321	20.5262	2.22165e+07	86630.4	Fossil-fueled development
31322	21.8171	6.71118e+08	102454	Fossil-fueled development
31401	NA	NA	30548.3	Fossil-fueled development
31402	NA	NA	16372	Fossil-fueled development
31403	NA	NA	23193.6	Fossil-fueled development
31404	NA	NA	5111.14	Fossil-fueled development
31405	NA	NA	1032.12	Fossil-fueled development
40101	21.7287	NA	5905.33	Fossil-fueled development
40102	19.8732	7.42582e+11	427497	Fossil-fueled development
40103	23.181	2.50296e+11	115076	Fossil-fueled development
40104	17.3182	9.83932e+10	67453.4	Fossil-fueled development
40105	26.5049	2.4115e+10	56616.1	Fossil-fueled development
40106	19.1441	3.07608e+10	44068.7	Fossil-fueled development
40107	16.8319	1.16418e+10	38853.9	Fossil-fueled development
40108	18.006	1.08887e+10	20268.3	Fossil-fueled development
40109	15.7455	7.75041e+09	29615.1	Fossil-fueled development
40110	17.7441	NA	189.886	Fossil-fueled development
40111	25.0926	4.94867e+10	340272	Fossil-fueled development
40112	23.0824	1.97389e+10	15841.3	Fossil-fueled development
40113	20.357	4.55658e+10	55907.4	Fossil-fueled development
40114	22.4823	5.33207e+10	36330.9	Fossil-fueled development
40115	23.4094	7.14156e+09	38126.6	Fossil-fueled development
40116	14.6109	5.01554e+09	15083.8	Fossil-fueled development
40117	20.1952	6.53978e+10	137897	Fossil-fueled development
40118	18.6083	2.15282e+11	663998	Fossil-fueled development
40119	15.7723	5.75786e+10	119199	Fossil-fueled development
40120	25.8638	5.27699e+10	251734	Fossil-fueled development
40121	19.2265	5.54285e+10	71564.8	Fossil-fueled development
40122	21.7718	9.79018e+09	8262.33	Fossil-fueled development
40123	21.8107	1.07813e+11	96327.1	Fossil-fueled development
40124	18.5447	9.33501e+09	35375.5	Fossil-fueled development
40125	17.274	2.65193e+08	650.959	Fossil-fueled development
40126	22.6615	5.19183e+09	41635.8	Fossil-fueled development
40127	22.0767	1.51547e+10	7170.79	Fossil-fueled development
40128	28.1283	2.8355e+10	18114.7	Fossil-fueled development
40129	23.3222	1.39096e+11	105938	Fossil-fueled development
40130	23.5342	1.64467e+10	10325.5	Fossil-fueled development
40131	18.3544	5.36612e+10	135226	Fossil-fueled development
40132	17.1163	3.06145e+10	66270.8	Fossil-fueled development
40133	14.9581	NA	1709.63	Fossil-fueled development
40134	22.4274	5.47975e+09	48033.1	Fossil-fueled development
40135	22.02	5.86208e+09	30831.1	Fossil-fueled development
40136	18.5024	3.41496e+10	47037	Fossil-fueled development
40137	17.6999	2.60652e+11	435862	Fossil-fueled development
40138	20.9634	1.28481e+10	16794.2	Fossil-fueled development
40139	16.2308	2.46303e+10	42015	Fossil-fueled development
40140	22.6105	4.88127e+10	53793.2	Fossil-fueled development
40141	11.4268	7.95309e+09	22573.3	Fossil-fueled development
40142	12.7391	2.21768e+09	22316.9	Fossil-fueled development
40143	22.4501	3.42779e+09	14643.6	Fossil-fueled development
40144	25.794	2.90122e+10	17100.1	Fossil-fueled development
40145	16.8823	1.06907e+09	3652.04	Fossil-fueled development
40146	20.5837	1.17314e+11	127423	Fossil-fueled development
40147	10.3539	2.02822e+09	10710.5	Fossil-fueled development
40148	NA	NA	4.92473	Fossil-fueled development
40149	14.8633	4.31631e+10	225126	Fossil-fueled development
40150	19.1095	9.21811e+09	23672.7	Fossil-fueled development
40151	19.8517	8.85208e+09	22536.9	Fossil-fueled development
40152	21.4006	4.97803e+10	46307.2	Fossil-fueled development
40153	22.4695	6.94024e+10	36655.3	Fossil-fueled development
40154	22.7981	9.07279e+09	12513.7	Fossil-fueled development
40155	27.7706	8.54097e+08	3072.03	Fossil-fueled development
40156	23.2025	5.4237e+09	3291.77	Fossil-fueled development
40157	21.807	2.27144e+10	17962.3	Fossil-fueled development
40158	22.6089	3.79066e+11	262186	Fossil-fueled development
40159	26.8079	1.39138e+11	72633.2	Fossil-fueled development
40160	21.8193	1.14451e+11	87491.7	Fossil-fueled development
40161	21.947	1.48483e+11	76766.6	Fossil-fueled development
40162	22.1709	1.51164e+09	14515.9	Fossil-fueled development
40163	18.1504	8.39687e+10	97092.8	Fossil-fueled development
40164	17.8491	1.77689e+10	25930.9	Fossil-fueled development
40165	19.3384	2.12018e+10	29269.3	Fossil-fueled development
40166	31.8438	1.33715e+10	262626	Fossil-fueled development
40167	23.0992	2.29736e+10	26165.4	Fossil-fueled development
40168	22.3154	3.75307e+10	42426.8	Fossil-fueled development
40169	12.4682	2.70793e+08	15565.6	Fossil-fueled development
40170	15.9156	NA	4574.14	Fossil-fueled development
40171	12.7368	NA	2620.49	Fossil-fueled development
40172	15.4605	1.5082e+09	33497.1	Fossil-fueled development
40201	26.4157	2.635e+10	239427	Fossil-fueled development
40202	17.3237	1.68142e+11	318960	Fossil-fueled development
40203	28.7377	8.02124e+09	122132	Fossil-fueled development
40204	5.28522	1.32195e+09	25432.2	Fossil-fueled development
40205	22.1936	1.5994e+10	34987	Fossil-fueled development
40206	32.0526	1.15478e+10	266292	Fossil-fueled development
40207	30.4712	1.34251e+10	169461	Fossil-fueled development
40208	25.1905	8.55819e+09	58164.2	Fossil-fueled development
40209	12.339	1.39657e+10	81925	Fossil-fueled development
40210	14.4133	7.99169e+10	123765	Fossil-fueled development
40211	15.2499	2.41045e+10	34979.7	Fossil-fueled development
40212	7.52099	3.63665e+09	48203.9	Fossil-fueled development
40301	26.925	7.71893e+09	76157.3	Fossil-fueled development
40302	30.5181	12635449409	7050.07	Fossil-fueled development
40303	20.7971	3.14997e+09	9686.53	Fossil-fueled development
40304	30.1255	6.36738e+09	2737.25	Fossil-fueled development
40401	31.024	4.1378e+10	82905	Fossil-fueled development
40402	29.311	9.90083e+09	10697.3	Fossil-fueled development
40403	30.9676	2.94117e+09	55799.3	Fossil-fueled development
40501	24.7938	7.10246e+09	27425.5	Fossil-fueled development
40502	24.2145	2.06798e+09	39657.6	Fossil-fueled development
40701	20.5326	5.65561e+09	34504.8	Fossil-fueled development
40901	14.5541	8.10548e+07	27867.3	Fossil-fueled development
41001	24.713	9.67531e+09	4327.88	Fossil-fueled development
41301	12.216	2.02929e+10	339101	Fossil-fueled development
41302	19.8202	2.07727e+07	19502.8	Fossil-fueled development
41303	18.4777	3.22184e+09	487588	Fossil-fueled development
41304	19.949	7.31756e+08	238241	Fossil-fueled development
41401	NA	NA	7195.64	Fossil-fueled development
41402	NA	NA	27980.9	Fossil-fueled development
41403	NA	NA	5515.5	Fossil-fueled development
41404	NA	NA	21083.6	Fossil-fueled development
41405	NA	NA	41913.5	Fossil-fueled development
41406	NA	NA	20096.7	Fossil-fueled development
50201	10.3199	8.44325e+08	50680.1	Fossil-fueled development
50301	15.1349	NA	71.0705	Fossil-fueled development
50302	23.3979	1.40793e+10	222377	Fossil-fueled development
50303	25.9617	3.1071e+09	65477.3	Fossil-fueled development
50401	25.407	1.20566e+11	84006.9	Fossil-fueled development
50402	22.0824	1.83827e+11	192255	Fossil-fueled development
50403	21.1636	1.67601e+11	159326	Fossil-fueled development
50404	17.5325	8.01772e+10	296145	Fossil-fueled development
50405	6.01172	1.75734e+08	52578.5	Fossil-fueled development
50406	15.1816	2.75478e+11	348574	Fossil-fueled development
50407	17.6105	9.18904e+10	116897	Fossil-fueled development
50408	17.7425	3.30053e+10	40138.5	Fossil-fueled development
50409	11.028	1.96924e+10	112007	Fossil-fueled development
50410	17.1051	2.13099e+11	237874	Fossil-fueled development
50411	18.6035	9.78549e+10	90131.1	Fossil-fueled development
50412	11.3763	5.02332e+09	62010.7	Fossil-fueled development
50413	12.9986	1.60942e+11	347992	Fossil-fueled development
50414	21.2568	1.32113e+11	244828	Fossil-fueled development
50415	20.207	9.036e+10	166482	Fossil-fueled development
50416	14.5523	1.598e+11	274732	Fossil-fueled development
50417	10.8632	2.72226e+09	14884.8	Fossil-fueled development
50501	23.5375	2.4707e+10	39940.5	Fossil-fueled development
50502	19.1427	8.12758e+10	121036	Fossil-fueled development
50503	24.853	4.6015e+09	109072	Fossil-fueled development
50504	15.2642	7.07479e+09	8988.95	Fossil-fueled development
50505	23.6307	1.92067e+10	64851.9	Fossil-fueled development
50506	16.7558	7.23566e+10	140376	Fossil-fueled development
50507	18.4219	2.19468e+10	46461.7	Fossil-fueled development
50508	17.6714	1.46126e+10	44961.4	Fossil-fueled development
50509	19.1805	3.93384e+10	72092.8	Fossil-fueled development
50510	15.3228	2.71489e+10	74522.7	Fossil-fueled development
50511	30.4862	3.58217e+10	132849	Fossil-fueled development
50512	20.8526	1.92279e+10	55286.9	Fossil-fueled development
50513	10.0412	1.51109e+09	3996.9	Fossil-fueled development
50514	14.7463	7.84238e+10	137633	Fossil-fueled development
50515	26.2626	2.95884e+08	5792.18	Fossil-fueled development
50516	14.1769	7.44297e+09	50375.8	Fossil-fueled development
50517	17.0652	9.01538e+10	135945	Fossil-fueled development
50518	19.1893	1.28286e+11	246499	Fossil-fueled development
50519	19.1931	1.55618e+09	13685.2	Fossil-fueled development
50520	22.1116	2.61506e+10	63424.7	Fossil-fueled development
50521	16.2296	5.73754e+09	25774.5	Fossil-fueled development
50522	14.3506	2.16113e+10	53500.7	Fossil-fueled development
50523	14.0662	1.42769e+10	140791	Fossil-fueled development
50524	10.4438	5.43121e+09	23637.9	Fossil-fueled development
50525	14.6708	2.27599e+09	10304.8	Fossil-fueled development
50526	26.212	7.7695e+07	3999.54	Fossil-fueled development
50527	16.6732	4.38433e+09	52878.5	Fossil-fueled development
50528	29.4674	7.9678e+10	159698	Fossil-fueled development
50529	11.9495	9.76848e+10	237846	Fossil-fueled development
50530	27.6417	5.95955e+09	41500.7	Fossil-fueled development
50601	25.7721	4.36331e+10	48593.1	Fossil-fueled development
50602	21.3385	5.07322e+11	463335	Fossil-fueled development
50603	17.4843	5.08223e+09	28043.2	Fossil-fueled development
50604	12.3705	6.40838e+08	17269.3	Fossil-fueled development
50605	19.1306	4.10505e+11	490781	Fossil-fueled development
50606	24.1167	4.3039e+11	760185	Fossil-fueled development
50607	13.0572	1.51145e+11	446336	Fossil-fueled development
50608	17.2067	2.91996e+11	369636	Fossil-fueled development
50609	21.4779	6.0145e+11	548417	Fossil-fueled development
50610	13.431	1.30423e+11	263790	Fossil-fueled development
50611	18.795	1.60423e+10	16351.2	Fossil-fueled development
50612	17.5112	2.5154e+11	617310	Fossil-fueled development
50613	20.1168	5.53567e+10	264221	Fossil-fueled development
50614	12.0507	1.08365e+11	348217	Fossil-fueled development
50615	22.1391	2.17887e+09	2211.2	Fossil-fueled development
50616	24.3882	3.58869e+11	375349	Fossil-fueled development
50617	14.9525	1.60189e+10	62751.8	Fossil-fueled development
50701	16.0865	7.68351e+09	80700.6	Fossil-fueled development
50801	12.9808	2.53999e+09	55296.9	Fossil-fueled development
50802	17.8479	1.49615e+11	399028	Fossil-fueled development
50803	19.8466	4.07096e+09	282273	Fossil-fueled development
50804	24.0916	4.48603e+10	407227	Fossil-fueled development
50805	26.7131	2.58117e+10	248850	Fossil-fueled development
50806	21.6922	7.70275e+08	61728.1	Fossil-fueled development
50807	22.94	6.61284e+08	29641.8	Fossil-fueled development
50808	21.5479	3.24792e+10	81934.8	Fossil-fueled development
50809	21.1617	1.69912e+09	61206.6	Fossil-fueled development
50810	19.3507	1.59916e+10	219603	Fossil-fueled development
50811	20.2787	4.01508e+10	640105	Fossil-fueled development
50812	19.7032	1.73886e+10	76252.7	Fossil-fueled development
50813	14.0576	6.96597e+09	46988.3	Fossil-fueled development
50814	18.2422	8.03022e+08	50225.3	Fossil-fueled development
50815	22.3073	2.9552e+10	435313	Fossil-fueled development
51101	14.8149	3.27467e+10	152724	Fossil-fueled development
51102	15.7311	NA	12453.5	Fossil-fueled development
51103	12.6409	3.24896e+09	101762	Fossil-fueled development
51104	16.0252	9.92249e+09	130242	Fossil-fueled development
51105	16.0026	1.73613e+08	9208.21	Fossil-fueled development
51106	10.0563	3.55561e+10	153672	Fossil-fueled development
51107	11.1662	2.26271e+10	98227.1	Fossil-fueled development
51108	20.2601	1.23164e+10	160636	Fossil-fueled development
51109	16.3318	8.60098e+08	88365.9	Fossil-fueled development
51110	23.7313	2.30716e+10	469245	Fossil-fueled development
51111	15.3516	7.1186e+10	234123	Fossil-fueled development
51112	13.0598	7.51127e+06	306726	Fossil-fueled development
51113	3.12712	7.56381e+08	174474	Fossil-fueled development
51114	18.0584	1.8138e+11	805315	Fossil-fueled development
51115	20.6299	1.82798e+11	1.04508e+06	Fossil-fueled development
51116	19.4799	5.64432e+10	209802	Fossil-fueled development
51117	14.9577	1.54926e+10	107981	Fossil-fueled development
51118	10.5803	2.06772e+09	32799.6	Fossil-fueled development
51201	17.6396	9.44265e+08	36407.2	Fossil-fueled development
51202	13.2568	3.5516e+09	64889.3	Fossil-fueled development
51203	18.8111	1.22347e+09	20502.8	Fossil-fueled development
51301	19.3088	6.41985e+08	77479.9	Fossil-fueled development
51302	19.6935	4.21143e+09	59195.1	Fossil-fueled development
51303	19.9582	8.18657e+09	508877	Fossil-fueled development
51304	21.558	2.4374e+10	326485	Fossil-fueled development
51305	21.6428	2.69368e+10	336200	Fossil-fueled development
51306	16.2336	1.54762e+08	23767.7	Fossil-fueled development
51307	17.3044	4.72309e+09	124962	Fossil-fueled development
51308	8.86531	1.51832e+09	130669	Fossil-fueled development
51309	20.0354	3.59934e+10	218529	Fossil-fueled development
51310	11.8887	1.36491e+09	222940	Fossil-fueled development
51311	20.5733	5.09322e+08	16247.5	Fossil-fueled development
51312	15.1869	7.6407e+08	141218	Fossil-fueled development
51313	27.134	2.79956e+10	132578	Fossil-fueled development
60101	34.212	1.34178e+11	215667	Fossil-fueled development
60102	30.1017	3.07964e+09	7347.69	Fossil-fueled development
60103	26.3421	9.04229e+09	109020	Fossil-fueled development
60104	26.8407	3.42095e+10	229153	Fossil-fueled development
60105	33.0579	9.63295e+10	90212.7	Fossil-fueled development
60106	28.5498	1.09282e+09	4773.55	Fossil-fueled development
60107	28.9077	364447461220	183339	Fossil-fueled development
60108	28.1018	6.50093e+09	22738.4	Fossil-fueled development
60109	27.8749	3.81128e+10	31885.7	Fossil-fueled development
60110	NA	NA	10.8683	Fossil-fueled development
60111	24.8369	1.39847e+10	89751.2	Fossil-fueled development
60112	27.2693	9.46167e+08	13269.4	Fossil-fueled development
60113	27.8037	7.32009e+08	5766.22	Fossil-fueled development
60114	23.5341	1.0557e+08	2078.73	Fossil-fueled development
60115	28.7855	9.49835e+10	73780.8	Fossil-fueled development
60117	26.6936	5.32575e+08	14370	Fossil-fueled development
60118	25.0824	4.0846e+10	67595.6	Fossil-fueled development
60119	22.3973	1.19087e+09	10584.4	Fossil-fueled development
60120	27.5332	1.74203e+09	21341.6	Fossil-fueled development
60121	28.2174	1.31426e+11	102016	Fossil-fueled development
60122	25.5008	3.66246e+09	3049.46	Fossil-fueled development
60123	-18.2085	NA	30.705	Fossil-fueled development
60124	30.5285	1.51009e+11	146021	Fossil-fueled development
60125	28.3213	4.04399e+11	476287	Fossil-fueled development
60126	32.4189	2.0665e+09	9880.81	Fossil-fueled development
60127	25.7517	4.30219e+07	45840.2	Fossil-fueled development
60128	31.657	2.22169e+11	114474	Fossil-fueled development
60129	29.1516	4.34794e+10	58794	Fossil-fueled development
60130	19.6279	2.05079e+10	28935.6	Fossil-fueled development
60131	28.3384	NA	8334.67	Fossil-fueled development
60132	31.5528	6.7077e+11	268440	Fossil-fueled development
60133	30.8651	5.39959e+11	241510	Fossil-fueled development
60134	30.8555	NA	976.83	Fossil-fueled development
60135	26.9586	8.08068e+11	716671	Fossil-fueled development
60136	25.718	1.00784e+11	104577	Fossil-fueled development
60137	26.8127	5.80479e+10	76661.4	Fossil-fueled development
60138	29.1765	6.54162e+10	88298.8	Fossil-fueled development
60139	22.8322	5.7067e+10	141784	Fossil-fueled development
60140	23.0392	2.5257e+11	412302	Fossil-fueled development
60141	29.6937	9.76818e+10	66517.9	Fossil-fueled development
60142	34.8559	5.88904e+11	250629	Fossil-fueled development
60143	26.0225	3.1628e+11	200925	Fossil-fueled development
60144	19.2126	3.36015e+09	10131.1	Fossil-fueled development
60145	24.2972	8.73973e+10	80795.2	Fossil-fueled development
60146	32.3478	8.81054e+08	7582.85	Fossil-fueled development
60147	35.5423	2.52905e+10	28048.7	Fossil-fueled development
60148	24.1068	2.60424e+09	17134	Fossil-fueled development
60149	32.5295	1.17429e+10	7716.42	Fossil-fueled development
60150	30.6905	1.16768e+11	482871	Fossil-fueled development
60151	28.7323	5080318375	17382.6	Fossil-fueled development
60152	26.9746	4.37446e+09	22504	Fossil-fueled development
60153	21.5929	8.62412e+10	185947	Fossil-fueled development
60154	26.9895	1.4302e+10	148477	Fossil-fueled development
60155	30.5816	255159	7467.62	Fossil-fueled development
60156	31.7297	4.21435e+11	176725	Fossil-fueled development
60157	27.8067	2.71376e+11	173284	Fossil-fueled development
60158	30.745	1.87132e+11	95966.1	Fossil-fueled development
60159	24.1278	1.8918e+07	4768.14	Fossil-fueled development
60160	30.3951	6.89422e+10	104396	Fossil-fueled development
60161	27.8582	1.36068e+09	3966.48	Fossil-fueled development
60162	18.7188	7.03803e+07	11209	Fossil-fueled development
60163	33.3982	4.95781e+11	166962	Fossil-fueled development
60164	25.6312	7.18308e+08	2144.42	Fossil-fueled development
60165	23.9996	1.13884e+10	75179.4	Fossil-fueled development
60166	31.36	1.06277e+12	746726	Fossil-fueled development
60167	25.5229	1.32267e+10	16281.3	Fossil-fueled development
60168	28.4731	3.14564e+11	335098	Fossil-fueled development
60169	31.9017	5.72916e+10	50682.4	Fossil-fueled development
60170	28.5064	1.01432e+11	193074	Fossil-fueled development
60171	36.254	3.94598e+09	4828.53	Fossil-fueled development
60173	28.7134	2.17773e+11	470025	Fossil-fueled development
60174	30.0416	1.15674e+11	114417	Fossil-fueled development
60175	24.262	7.64956e+09	29278	Fossil-fueled development
60176	23.22	5.12569e+09	68953.7	Fossil-fueled development
60177	29.8443	5.76431e+08	4941.32	Fossil-fueled development
60178	28.89	4.48109e+10	34157.8	Fossil-fueled development
60179	30.6727	NA	2046.7	Fossil-fueled development
60180	28.8072	1.57242e+11	265121	Fossil-fueled development
60181	19.931	4.88366e+08	69447.2	Fossil-fueled development
60182	27.0956	2.11709e+11	229826	Fossil-fueled development
60201	24.0737	2.54242e+10	68239.5	Fossil-fueled development
60202	28.7913	8.98911e+09	114665	Fossil-fueled development
60204	20.6852	3.38665e+09	37411.9	Fossil-fueled development
60205	7.72681	2.12294e+09	62268.9	Fossil-fueled development
60206	24.9946	2.24405e+10	72794.5	Fossil-fueled development
60207	27.6834	8.567e+09	7323.24	Fossil-fueled development
60209	19.2981	2.54334e+09	67632.9	Fossil-fueled development
60210	25.6252	6.30234e+10	786770	Fossil-fueled development
60211	20.8039	6.1567e+08	13971.5	Fossil-fueled development
60212	33.6528	1.32614e+11	229768	Fossil-fueled development
60213	29.5692	7.31557e+09	65716.2	Fossil-fueled development
60214	26.3035	1.79227e+10	21590.3	Fossil-fueled development
60215	20.2396	2.07155e+07	15594	Fossil-fueled development
60216	17.1355	NA	222.866	Fossil-fueled development
60217	19.2791	1.7492e+09	25467.3	Fossil-fueled development
60218	21.9539	NA	2224.82	Fossil-fueled development
60219	24.163	2.61617e+09	16903.8	Fossil-fueled development
60220	28.2079	1.25299e+08	1107.45	Fossil-fueled development
60221	16.5929	1.17105e+10	19561	Fossil-fueled development
60222	25.556	2.87996e+09	30150.3	Fossil-fueled development
60223	19.6523	5.41773e+09	11321.7	Fossil-fueled development
60224	23.4069	5.40576e+09	5098.45	Fossil-fueled development
60225	22.6801	2.29324e+09	2273.39	Fossil-fueled development
60226	27.3297	NA	1285.89	Fossil-fueled development
60227	21.2512	7.70603e+07	3973.08	Fossil-fueled development
60228	17.1422	3.97438e+09	77257	Fossil-fueled development
60229	21.0259	8.94094e+08	24944.1	Fossil-fueled development
60230	10.9947	3.31004e+08	42786.8	Fossil-fueled development
60232	18.1032	1.12347e+10	41344.6	Fossil-fueled development
60233	24.7514	1.13525e+09	6628.9	Fossil-fueled development
60235	19.6411	1.50716e+08	49680.4	Fossil-fueled development
60301	17.1006	3.40996e+08	7115.3	Fossil-fueled development
60302	24.5254	8.75074e+06	2825.08	Fossil-fueled development
60303	20.5339	7.16868e+09	110927	Fossil-fueled development
60304	26.1058	1.92844e+08	6407.95	Fossil-fueled development
60305	23.4426	9.56198e+06	11553.3	Fossil-fueled development
60306	20.8601	4.34968e+09	18402.3	Fossil-fueled development
60307	20.6326	2.11589e+07	1060.15	Fossil-fueled development
60308	21.6505	6.01765e+08	14285.5	Fossil-fueled development
60309	16.1583	1.53239e+09	60978.9	Fossil-fueled development
60310	23.6182	1.11649e+10	92009.6	Fossil-fueled development
60401	21.3106	NA	177.868	Fossil-fueled development
60402	16.9774	9.67672e+09	174446	Fossil-fueled development
60403	24.3051	NA	10.7536	Fossil-fueled development
60404	18.2461	7.59867e+10	252439	Fossil-fueled development
60702	24.7489	5.17185e+10	125556	Fossil-fueled development
60703	32.9356	8.75471e+09	26374.1	Fossil-fueled development
60704	26.822	3.66009e+11	1.90998e+06	Fossil-fueled development
60705	46.1505	NA	12.6207	Fossil-fueled development
60707	26.2261	2.09698e+10	104419	Fossil-fueled development
60708	19.9302	2.73711e+10	291614	Fossil-fueled development
60709	14.6481	4.35365e+10	375808	Fossil-fueled development
60710	30.4091	8.28508e+10	353234	Fossil-fueled development
60801	21.5724	1.15741e+10	299061	Fossil-fueled development
60802	16.4265	1.55269e+10	353883	Fossil-fueled development
60803	23.0761	2.1694e+10	398658	Fossil-fueled development
60805	17.897	4.0972e+10	578237	Fossil-fueled development
60902	24.1612	7.55207e+08	5636.34	Fossil-fueled development
60903	4.74089	128749	632.394	Fossil-fueled development
60904	24.6149	1.26671e+10	20511.2	Fossil-fueled development
60905	22.0501	2.1499e+09	2927.46	Fossil-fueled development
60906	29.0487	2.21462e+09	5974.64	Fossil-fueled development
60907	23.3323	2.70999e+10	170510	Fossil-fueled development
60908	24.626	3.1299e+09	37130.1	Fossil-fueled development
60909	20.3699	3.39974e+09	26867.2	Fossil-fueled development
61001	20.3535	1.17717e+10	254936	Fossil-fueled development
61002	19.7192	1.9661e+10	211491	Fossil-fueled development
61003	25.1402	3.9486e+10	116871	Fossil-fueled development
61004	18.0427	3.96903e+09	12126.5	Fossil-fueled development
61005	23.4413	6.53111e+08	2804.03	Fossil-fueled development
61006	29.2835	3.62165e+10	29815.7	Fossil-fueled development
61007	33.4862	6.79525e+06	1232.28	Fossil-fueled development
61008	19.194	1.01356e+10	124758	Fossil-fueled development
61010	13.3752	2.30442e+09	116538	Fossil-fueled development
61201	13.3654	6.49212e+09	150090	Fossil-fueled development
61301	26.0906	3.79349e+08	5471.75	Fossil-fueled development
61303	19.2442	2.1844e+07	105579	Fossil-fueled development
61304	23.8872	6.81115e+10	731332	Fossil-fueled development
61305	26.6855	NA	3385.26	Fossil-fueled development
61306	20.6833	2.07624e+08	3231.82	Fossil-fueled development
61307	24.8197	NA	8194.42	Fossil-fueled development
61308	17.148	7.46611e+08	32025.3	Fossil-fueled development
61309	23.3618	1.31125e+09	68434.2	Fossil-fueled development
61311	37.2183	NA	9.38068	Fossil-fueled development
61312	7.54891	2.60009e+06	2326.57	Fossil-fueled development
61313	22.1933	1.63386e+09	16604.9	Fossil-fueled development
61314	15.6729	5.22575e+07	3791.08	Fossil-fueled development
61315	20.3792	9.83619e+09	185728	Fossil-fueled development
61316	26.5158	1.18577e+09	9856.81	Fossil-fueled development
61401	NA	NA	44217.8	Fossil-fueled development
61402	NA	NA	19153.5	Fossil-fueled development
61403	NA	NA	27089.3	Fossil-fueled development
61404	NA	NA	7423.07	Fossil-fueled development
61405	NA	NA	15111.1	Fossil-fueled development
61406	NA	NA	10012.6	Fossil-fueled development
61407	NA	NA	7908.37	Fossil-fueled development
70101	16.0922	NA	678.482	Fossil-fueled development
70102	5.07192	NA	766.716	Fossil-fueled development
70103	32.4598	NA	254.736	Fossil-fueled development
70104	15.2703	NA	874.916	Fossil-fueled development
70105	26.571	NA	12101.6	Fossil-fueled development
70106	18.5834	NA	6861.9	Fossil-fueled development
70107	20.1267	NA	46.3402	Fossil-fueled development
70109	34.447	NA	137.519	Fossil-fueled development
70110	-5.23123	NA	547.703	Fossil-fueled development
70111	25.1385	NA	193.021	Fossil-fueled development
70112	27.1353	NA	3246.06	Fossil-fueled development
70113	24.2002	NA	1793.67	Fossil-fueled development
70114	30.5112	NA	1111.08	Fossil-fueled development
70116	35.5865	NA	100.999	Fossil-fueled development
70117	3.95246	NA	167.591	Fossil-fueled development
70201	24.8743	NA	6703.39	Fossil-fueled development
70202	18.3715	NA	6663.71	Fossil-fueled development
70203	20.392	NA	1168.44	Fossil-fueled development
70204	-1.69929	NA	96.9778	Fossil-fueled development
70701	12.2025	NA	1850.67	Fossil-fueled development
70702	21.5653	NA	1469.35	Fossil-fueled development
70703	25.3011	NA	25.4326	Fossil-fueled development
80101	23.9249	5.877e+10	269146	Fossil-fueled development
80102	17.5548	5.52505e+10	239858	Fossil-fueled development
80401	15.6574	1.95964e+09	16159.3	Fossil-fueled development
80402	17.7538	1.34519e+11	397292	Fossil-fueled development
80403	12.8776	NA	2578.72	Fossil-fueled development
80404	19.3392	6.40052e+10	224549	Fossil-fueled development
80405	26.88	8.54659e+10	118963	Fossil-fueled development
80406	9.89407	2.45296e+10	80101.5	Fossil-fueled development
80407	13.5353	6.45575e+08	55136.5	Fossil-fueled development
80408	20.3134	5.70734e+10	170261	Fossil-fueled development
80409	20.3423	8.26386e+10	208569	Fossil-fueled development
80410	20.8434	5.44244e+09	101491	Fossil-fueled development
80411	11.7436	3.55997e+10	359872	Fossil-fueled development
80412	25.4707	4.45176e+11	733303	Fossil-fueled development
80413	11.8054	3.27461e+10	105569	Fossil-fueled development
80414	16.6982	5.21897e+10	93452.4	Fossil-fueled development
80415	25.6475	1.37334e+11	439112	Fossil-fueled development
80416	14.4528	2.88814e+09	29714.9	Fossil-fueled development
80417	12.7701	4.12224e+10	168166	Fossil-fueled development
80418	23.1977	46421259014	58291.2	Fossil-fueled development
80419	22.0239	2.61512e+11	730097	Fossil-fueled development
80420	13.2142	4.30453e+09	81628.6	Fossil-fueled development
80421	22.2849	1.41094e+10	44858.5	Fossil-fueled development
80422	13.5173	1.12026e+10	74542.1	Fossil-fueled development
80423	13.8756	1.15373e+10	25562.8	Fossil-fueled development
80424	17.8643	5.35696e+10	433952	Fossil-fueled development
80425	17.5536	NA	816.231	Fossil-fueled development
80426	11.3238	2.1018e+11	505482	Fossil-fueled development
80427	11.3221	1.07348e+10	22671.1	Fossil-fueled development
80428	12.0816	2.61724e+10	82554.6	Fossil-fueled development
80429	18.4739	1.04467e+10	39104.1	Fossil-fueled development
80430	17.4382	7.12272e+10	232953	Fossil-fueled development
80431	21.1737	1.62901e+11	307714	Fossil-fueled development
80432	13.2603	9.9662e+09	42490.8	Fossil-fueled development
80433	19.3444	8.53026e+09	25908.3	Fossil-fueled development
80434	12.3411	2.42364e+10	123290	Fossil-fueled development
80435	23.1491	1.18472e+10	31697.1	Fossil-fueled development
80436	22.2417	6.40005e+11	851290	Fossil-fueled development
80437	10.0055	3.85108e+09	97993.9	Fossil-fueled development
80438	15.9474	3.98926e+09	12067.6	Fossil-fueled development
80439	12.1907	5.59229e+09	16214.7	Fossil-fueled development
80440	13.0332	7.43335e+10	138970	Fossil-fueled development
80441	13.1024	1.48294e+10	42010.6	Fossil-fueled development
80442	15.4432	1.02191e+08	54531.9	Fossil-fueled development
80443	17.9622	1.49868e+11	199112	Fossil-fueled development
80444	18.9892	1.54616e+11	224490	Fossil-fueled development
80445	19.8423	2.70789e+11	493812	Fossil-fueled development
80446	11.0772	9.19605e+08	397523	Fossil-fueled development
80501	29.6315	1.27634e+11	149882	Fossil-fueled development
80502	16.7693	1.50974e+10	142914	Fossil-fueled development
80503	19.7534	7.61385e+09	21885.7	Fossil-fueled development
80504	29.2407	1.01729e+11	125331	Fossil-fueled development
80505	15.5098	1.86989e+11	249270	Fossil-fueled development
80506	10.4706	4.03113e+07	20082.2	Fossil-fueled development
80507	9.10933	3.72108e+08	63269.6	Fossil-fueled development
80508	11.0419	1.58769e+08	24693.2	Fossil-fueled development
80509	11.2184	9.91764e+09	99278.5	Fossil-fueled development
80510	14.0504	2.05752e+10	45825.9	Fossil-fueled development
80511	17.6894	6.59885e+09	11488.6	Fossil-fueled development
80512	20.9293	1.09767e+08	2903.56	Fossil-fueled development
80513	14.6007	6.44001e+07	23126.3	Fossil-fueled development
80514	13.2606	2.45778e+09	46216.7	Fossil-fueled development
80515	18.6552	1.96945e+10	101420	Fossil-fueled development
80516	26.5855	2.38857e+10	82719.1	Fossil-fueled development
80517	13.6523	7.08707e+08	16652.2	Fossil-fueled development
80518	13.802	6.79711e+09	80122.5	Fossil-fueled development
80519	15.5162	1.65216e+11	358839	Fossil-fueled development
80520	27.176	1.56684e+10	20408	Fossil-fueled development
80521	16.7127	6.99865e+08	27536.4	Fossil-fueled development
80601	9.16479	1.28748e+12	3.92267e+06	Fossil-fueled development
80602	28.1131	2.84777e+09	92017.7	Fossil-fueled development
80603	18.321	5.21124e+10	146618	Fossil-fueled development
80604	13.3752	3.74516e+09	15299.3	Fossil-fueled development
80605	16.023	3.38201e+11	1.13221e+06	Fossil-fueled development
80606	9.7281	1.45922e+11	402608	Fossil-fueled development
80607	18.9046	2.35526e+10	67802.9	Fossil-fueled development
80608	20.4822	2.1187e+12	2.17261e+06	Fossil-fueled development
80609	11.6585	7.82901e+10	201185	Fossil-fueled development
80610	14.3989	1.10389e+11	175549	Fossil-fueled development
80611	13.1949	9.80395e+11	1.68013e+06	Fossil-fueled development
80801	10.908	4.45495e+08	127692	Fossil-fueled development
80802	16.3715	6.76686e+09	83166.7	Fossil-fueled development
80803	20.3971	1.15132e+09	24922.5	Fossil-fueled development
80804	15.6508	7.65857e+10	209617	Fossil-fueled development
80805	17.76	1.74149e+10	168383	Fossil-fueled development
80806	15.1801	8.53239e+08	65125.1	Fossil-fueled development
80807	17.2416	NA	1728.05	Fossil-fueled development
80808	10.6354	1.57642e+09	168194	Fossil-fueled development
80809	17.7071	1.42484e+11	422292	Fossil-fueled development
80810	18.0955	7.90605e+10	807573	Fossil-fueled development
80811	19.684	6.64794e+09	72192.9	Fossil-fueled development
80812	18.101	7.36454e+08	132321	Fossil-fueled development
80813	16.7152	8.42343e+10	889455	Fossil-fueled development
80814	17.5394	7.12302e+10	1.00045e+06	Fossil-fueled development
80815	13.2736	1.14952e+10	34074.2	Fossil-fueled development
80816	15.2641	2.92501e+10	228374	Fossil-fueled development
80817	14.8323	9.2026e+10	162601	Fossil-fueled development
80818	10.7703	2.26243e+09	129244	Fossil-fueled development
80901	14.8449	7.46732e+10	123622	Fossil-fueled development
80902	10.8475	5.25259e+08	11932.5	Fossil-fueled development
80903	13.1349	3.40197e+09	23256.5	Fossil-fueled development
80904	14.3156	7.49863e+06	50997.3	Fossil-fueled development
80905	14.8203	5.09142e+06	53851.3	Fossil-fueled development
80906	15.8195	2.12071e+07	35582	Fossil-fueled development
80907	17.2615	2.14487e+10	33840.2	Fossil-fueled development
80908	20.3086	9.51355e+08	5097.42	Fossil-fueled development
81001	21.4507	9.75554e+09	90463.6	Fossil-fueled development
81002	24.6788	1.31316e+10	629190	Fossil-fueled development
81003	19.6374	1.21542e+10	121023	Fossil-fueled development
81004	24.7245	4.542e+08	66485.9	Fossil-fueled development
81005	20.4693	5.72945e+08	28261.4	Fossil-fueled development
81006	16.2685	1.16733e+09	143299	Fossil-fueled development
81007	25.5668	1.63474e+09	37160	Fossil-fueled development
81008	13.6023	2.62006e+07	58309.6	Fossil-fueled development
81009	14.6916	1.98955e+07	126248	Fossil-fueled development
81010	30.303	4.35332e+06	6330.44	Fossil-fueled development
81011	26.0968	4.54927e+09	374526	Fossil-fueled development
81012	18.1051	8.10569e+08	49404.2	Fossil-fueled development
81013	15.2989	7.95316e+09	215616	Fossil-fueled development
81014	20.2949	1.62512e+09	118049	Fossil-fueled development
81015	24.253	1.35168e+09	73280	Fossil-fueled development
81016	22.8529	4.19152e+10	81210.7	Fossil-fueled development
81017	22.3042	2.83752e+10	460557	Fossil-fueled development
81018	18.2895	2.04708e+07	23845.9	Fossil-fueled development
81019	21.6964	6.87979e+09	280610	Fossil-fueled development
81020	26.7906	1.06295e+10	272017	Fossil-fueled development
81021	17.4336	2.17782e+09	70078.6	Fossil-fueled development
81022	18.5606	1.78967e+09	59353.6	Fossil-fueled development
81101	17.1631	2.90619e+07	159638	Fossil-fueled development
81102	17.2157	5.58213e+10	481051	Fossil-fueled development
81103	22.7345	2.09121e+11	560462	Fossil-fueled development
81104	23.9652	1.57356e+10	302949	Fossil-fueled development
81105	21.9607	4.40534e+10	119765	Fossil-fueled development
81106	28.5031	2.20864e+10	57012.1	Fossil-fueled development
81107	23.6773	5.53332e+10	227203	Fossil-fueled development
81108	22.1401	4.56043e+10	276514	Fossil-fueled development
81109	26.2713	3.48523e+08	38677.7	Fossil-fueled development
81110	26.3214	7.68865e+10	246186	Fossil-fueled development
81111	23.8747	2.83806e+11	967486	Fossil-fueled development
81112	21.6911	1.40296e+11	218624	Fossil-fueled development
81113	28.8265	NA	7796.97	Fossil-fueled development
81114	21.6659	6.06908e+10	414880	Fossil-fueled development
81201	13.3321	6.8437e+09	132454	Fossil-fueled development
81202	20.0425	8.9897e+09	86441.3	Fossil-fueled development
81203	13.3571	NA	4947.04	Fossil-fueled development
81204	15.7116	6.82284e+07	3636.5	Fossil-fueled development
81205	21.2221	NA	8228.82	Fossil-fueled development
81206	13.2677	5.58673e+08	9261.15	Fossil-fueled development
81207	18.5012	3.09352e+09	143597	Fossil-fueled development
81208	24.9161	5.60663e+09	34463.6	Fossil-fueled development
81209	16.8007	2.69256e+10	297973	Fossil-fueled development
81210	9.18862	7.82613e+09	39722.6	Fossil-fueled development
81211	8.35575	6.66335e+09	101282	Fossil-fueled development
81212	20.6562	7.78929e+07	99843.6	Fossil-fueled development
81213	23.3997	2.09671e+08	292264	Fossil-fueled development
81214	21.8037	8.27287e+08	358671	Fossil-fueled development
81215	12.0549	1.35847e+10	90360.3	Fossil-fueled development
81216	19.5671	2.56017e+10	57412.2	Fossil-fueled development
81217	23.0848	1.21628e+10	39593.6	Fossil-fueled development
81218	20.2283	6.49425e+08	13074.7	Fossil-fueled development
81219	18.6874	1.09036e+07	2805.94	Fossil-fueled development
81220	22.7568	4.11017e+09	76590.4	Fossil-fueled development
81221	17.576	6.89751e+09	70962.8	Fossil-fueled development
81222	13.9698	2.66826e+09	83306	Fossil-fueled development
81301	18.8409	1.21302e+08	13694.5	Fossil-fueled development
81302	18.1688	2.3429e+09	674352	Fossil-fueled development
81303	13.9857	1.67873e+08	1.84739e+06	Fossil-fueled development
81304	22.2112	765564	39634.9	Fossil-fueled development
81305	16.824	5.90895e+09	64078.6	Fossil-fueled development
81306	14.1982	1.99325e+08	133651	Fossil-fueled development
81307	18.8325	6.71038e+08	288440	Fossil-fueled development
81308	16.3049	1.96302e+09	267987	Fossil-fueled development
81309	17.5515	3.38843e+08	139342	Fossil-fueled development
81310	16.1138	2.86481e+09	663885	Fossil-fueled development
81311	14.8337	2.65795e+08	88783	Fossil-fueled development
81312	11.8038	2.62704e+08	567390	Fossil-fueled development
81313	16.5675	4.1804e+08	580664	Fossil-fueled development
81314	18.832	4.64362e+09	282372	Fossil-fueled development
81315	21.5194	2.03029e+09	139706	Fossil-fueled development
81316	21.24	1.88765e+10	157695	Fossil-fueled development
81317	18.9568	5.08131e+09	304916	Fossil-fueled development
81318	23.5079	1.42015e+10	680457	Fossil-fueled development
81319	13.0984	1.24061e+07	26283.1	Fossil-fueled development
81320	16.948	3.03663e+08	210894	Fossil-fueled development
81321	15.7497	6.38202e+07	1.6742e+06	Fossil-fueled development
81322	19.7087	7.51932e+08	92586.8	Fossil-fueled development
81323	10.1385	2.87418e+06	73941.8	Fossil-fueled development
81324	18.6549	1.41586e+09	192130	Fossil-fueled development
81325	21.7599	7.98599e+07	649782	Fossil-fueled development
81326	14.0325	2.77765e+07	276979	Fossil-fueled development
81327	18.9591	8.2952e+07	4.62938e+06	Fossil-fueled development
81328	18.0558	5.45522e+07	349910	Fossil-fueled development
81329	24.2461	2.89627e+07	1.09827e+06	Fossil-fueled development
81330	14.3495	1.45773e+09	742659	Fossil-fueled development
81331	27.8273	1.54117e+06	82007.2	Fossil-fueled development
81332	19.1025	4.68813e+06	257481	Fossil-fueled development
81333	19.6891	2.16e+06	59604.6	Fossil-fueled development

## Sheet: Supplementary Figure 6
Supplementary Figure 6 - Uncertainty in vegetation carbon loss estimates
Scenario	z	Low carbon loss estimate (b=0.16)	Mean carbon loss (b=0.26)	High carbon loss (b=0.37)
Global sustainability	0.1	7.40448	11.9884	16.9921
Global sustainability	0.15	11.0743	17.8975	25.3172
Global sustainability	0.2	14.7227	23.7508	33.5305
Global sustainability	0.25	18.3498	29.5487	41.6336
Global sustainability	0.3	21.9557	35.2918	49.6282
Global sustainability	0.35	25.5406	40.9807	57.5159
Global sustainability	0.4	29.1046	46.6159	65.2982
Global sustainability	0.45	32.6479	52.198	72.9766
Global sustainability	0.5	36.1705	57.7276	80.5526
Global sustainability	0.55	39.6726	63.2052	88.0278
Global sustainability	0.6	43.1544	68.6312	95.4035
Global sustainability	0.65	46.6159	74.0063	102.681
Fossil-fueled development	0.1	10.8276	17.504	24.7684
Fossil-fueled development	0.15	16.1743	26.0804	36.8006
Fossil-fueled development	0.2	21.4767	34.5419	48.6044
Fossil-fueled development	0.25	26.7353	42.8902	60.1848
Fossil-fueled development	0.3	31.9505	51.1271	71.5462
Fossil-fueled development	0.35	37.1226	59.254	82.6933
Fossil-fueled development	0.4	42.252	67.2728	93.6305
Fossil-fueled development	0.45	47.3392	75.1848	104.362
Fossil-fueled development	0.5	52.3845	82.9917	114.892
Fossil-fueled development	0.55	57.3882	90.695	125.225
Fossil-fueled development	0.6	62.3509	98.2962	135.365
Fossil-fueled development	0.65	67.2728	105.797	145.316

## Sheet: Supplementary Figure 8
Supplementary Figure 8 - Uncertainty in vegetation and soil carbon loss estimates
Scenario	z	Low carbon loss estimate (b=0.16)	Mean carbon loss (b=0.26)	High carbon loss (b=0.37)
Global sustainability	0.1	18.7118	30.297	42.9444
Global sustainability	0.15	27.9867	45.2331	63.9894
Global sustainability	0.2	37.208	60.0295	84.7552
Global sustainability	0.25	46.3762	74.6876	105.246
Global sustainability	0.3	55.4915	89.2088	125.465
Global sustainability	0.35	64.5543	103.595	145.417
Global sustainability	0.4	73.5649	117.846	165.105
Global sustainability	0.45	82.5236	131.965	184.534
Global sustainability	0.5	91.4308	145.952	203.706
Global sustainability	0.55	100.287	159.81	222.626
Global sustainability	0.6	109.092	173.538	241.298
Global sustainability	0.65	117.846	187.14	259.724
Fossil-fueled development	0.1	26.2513	42.4447	60.07
Fossil-fueled development	0.15	39.219	63.2537	89.2764
Fossil-fueled development	0.2	52.0827	83.7925	117.945
Fossil-fueled development	0.25	64.8432	104.065	146.087
Fossil-fueled development	0.3	77.5014	124.074	173.713
Fossil-fueled development	0.35	90.0583	143.825	200.832
Fossil-fueled development	0.4	102.515	163.32	227.456
Fossil-fueled development	0.45	114.871	182.563	253.594
Fossil-fueled development	0.5	127.13	201.559	279.256
Fossil-fueled development	0.55	139.29	220.309	304.45
Fossil-fueled development	0.6	151.353	238.818	329.188
Fossil-fueled development	0.65	163.32	257.09	353.476
